# Supplementary material for: Exposure to Low-Dose Bisphenol A Impairs Meiosis in the Rat Seminiferous Tubule Culture Model: A Physiotoxicogenomic Approach
Source: PLoS One. 2014 Sep 2;9(9):e106245. doi: 10.1371/journal.pone.0106245 (PMC4152015; doi:10.1371/journal.pone.0106245)
Supplement: Table S1 — List of genes up- or down-regulated at 1 nM and 10 nM BPA (D8, D14 and D21). (XLS) [file pone.0106245.s001.xls]

## Sheet: BPA 1 nM D8
Fold Change	p-value	Symbol
3,488	3,34E-03	1100001G20Rik
-1,752	6,55E-03	1110012D08Rik
6,283	1,67E-02	1600029D21Rik
-1,782	1,29E-03	1700007B14Rik
-1,837	1,09E-02	1700007B14Rik
-2,113	5,15E-04	1700007K09Rik
-2,104	3,79E-03	1700009N14Rik
-2,031	2,32E-03	1700011A15Rik
-2,156	4,76E-03	1700011L22Rik
-1,973	2,23E-02	1700012B07Rik
-1,930	1,42E-04	1700013D24Rik
-2,632	3,44E-03	1700013G24Rik
-2,472	9,27E-03	1700013G24Rik
-1,996	1,15E-02	1700016D06Rik
-1,566	8,58E-03	1700016M24Rik
-1,522	1,26E-02	1700018B24Rik
-2,223	6,66E-03	1700022A21Rik
-2,036	9,35E-03	1700027A15Rik
-1,676	1,69E-03	1700029P11Rik
-2,306	9,76E-03	1700031M16Rik
-2,520	1,93E-02	1700034J05Rik
-1,909	7,17E-03	1700042B14Rik (includes others)
-2,068	3,01E-03	1700042B14Rik (includes others)
-1,796	2,49E-03	1700049L16Rik
-1,798	4,86E-04	1700061G19Rik
-2,425	9,52E-03	1700067P10Rik
-1,915	1,22E-02	1700067P10Rik
-2,354	7,25E-03	1700072E05Rik
-2,129	1,37E-02	1700072E05Rik
-2,153	2,02E-03	1700109H08Rik
-1,649	7,18E-03	1700123L14Rik
-2,121	2,13E-02	1700129C05Rik
1,604	6,64E-03	1810037I17Rik (includes others)
-2,007	1,57E-02	2010003K15Rik
-2,227	9,96E-03	2210409E12Rik
1,950	1,52E-02	2210409E12Rik
1,675	2,51E-04	2610528A11Rik
-2,125	1,59E-02	4921501E09Rik
-3,214	1,81E-02	4921511C20Rik
-1,978	1,85E-04	4921517D21Rik
-1,753	1,60E-02	4921524L21Rik
-2,110	1,50E-02	4921530L21Rik
-2,104	1,44E-02	4922502D21Rik
-1,719	1,31E-02	4930403L05Rik
-3,308	8,35E-04	4930415L06Rik
-2,501	7,87E-03	4930430A15Rik
-1,590	6,58E-03	4930433I11Rik
-1,533	9,11E-04	4930474N05Rik
-1,517	2,31E-02	4930474N05Rik
2,027	1,96E-04	4930486L24Rik
-1,633	2,78E-02	4930519G04Rik
-1,769	5,46E-03	4930544G11Rik
-1,868	4,56E-04	4930547C10Rik
-2,587	2,12E-03	4930568D16Rik
-1,556	8,25E-03	4931409K22Rik
-1,876	4,47E-04	4931417E11Rik
-1,757	4,30E-03	4931423N10Rik
-2,371	3,15E-03	4931431F19Rik
-1,611	4,56E-03	4933415F23Rik
-1,841	3,78E-03	4933422H20Rik
-1,661	2,38E-03	4933427G17Rik
2,131	2,48E-02	5330437I02Rik
2,656	3,92E-03	5330437I02Rik
-1,640	2,70E-03	5430435G22Rik
-2,783	5,57E-03	6030498E09Rik
-3,189	1,16E-03	6030498E09Rik
-1,766	1,27E-02	9330101J02Rik
1,828	1,42E-02	A230065H16Rik
-1,818	1,83E-02	A26c2
1,569	2,75E-02	A2M
1,845	1,61E-02	A2M
1,700	6,93E-03	ABCA1
-1,690	6,49E-03	ABCA12
-1,677	1,66E-02	Abca16
1,552	6,08E-03	ABCA2
2,234	2,45E-03	ABCA4
1,870	2,47E-02	ABCA6
-1,648	6,77E-03	ABCA8
5,510	7,21E-04	Abcb1b
3,685	3,09E-04	Abcb1b
-1,585	2,39E-04	ABCB9
-1,627	4,02E-03	ABCC12
-1,501	4,90E-03	ABCC12
-1,822	1,23E-02	ABCC4 (includes EG:10257)
-1,675	1,26E-02	ABCC5
1,825	1,30E-02	ABCD1
1,529	3,39E-03	ABHD1
2,005	9,68E-03	ACAA1
1,708	1,02E-02	ACAA1
1,948	5,89E-03	ACAA1
1,703	1,10E-02	ACAA1
1,835	1,83E-03	ACAD11
1,526	7,01E-03	ACADVL
3,161	2,60E-03	ACAP1
1,512	4,43E-04	ACAT2
1,759	4,53E-03	ACCN4
-1,545	4,43E-03	ACCS
3,105	2,31E-03	ACER2
2,700	8,13E-04	ACER2
-1,617	1,21E-03	ACOT4
-1,684	1,47E-02	ACPT
-1,600	2,87E-02	ACRV1
2,259	2,68E-02	ACSF2
-2,688	1,69E-02	ACSM5
-3,098	2,42E-02	ACSM5
-1,972	1,11E-02	ACTL7A
-3,035	2,20E-03	ACTL9
1,822	1,42E-02	ACTN1
-1,993	5,73E-03	ACTRT2
1,543	1,44E-03	ACVR1B
-1,691	1,16E-03	Acyp2 (rat)
-1,534	2,45E-02	Adam1a
-1,687	7,21E-03	ADAM2
-1,681	1,58E-02	Adam24
-2,127	4,13E-03	Adam26a/Adam26b
-2,263	6,38E-03	Adam26a/Adam26b
-2,300	5,50E-03	Adam26a/Adam26b
-1,761	1,00E-02	Adam3
-1,754	6,27E-03	ADAM32
-1,846	2,17E-03	Adam4/Gm4787
-2,510	2,23E-03	Adam4/Gm4787
-2,958	1,82E-02	ADAMTS12
1,974	1,85E-02	Adamts17
2,203	1,24E-02	ADAMTS4
1,633	1,79E-02	ADAMTS7
-2,640	1,16E-02	ADAMTSL2
2,291	3,92E-03	ADCK3
-1,686	9,44E-04	ADCY10
1,772	8,71E-03	ADCY5
-1,534	5,55E-03	ADCY7
-1,913	4,42E-03	ADH1C (includes EG:11522)
-1,871	8,28E-03	ADIPOQ
2,598	1,75E-03	ADM
2,351	3,13E-03	ADORA2A
1,823	1,89E-03	ADORA2B
-1,726	2,15E-03	ADORA3
5,164	1,13E-04	ADRA1B
-2,292	3,57E-04	ADRA2C
1,632	4,85E-03	ADRB2
3,739	2,28E-02	Adssl1
1,635	6,46E-03	AEN
-1,539	2,10E-02	AF366264 (includes others)
1,613	9,83E-03	Afap1
1,616	2,03E-03	AGA
1,535	1,26E-03	Agfg1
2,625	1,52E-02	AGL
2,092	3,41E-03	AGPAT9
-1,887	1,17E-02	Agtr1b
-1,604	2,54E-02	AGTR2
4,860	2,76E-03	AGXT2
-1,568	1,48E-02	AHCYL2
1,538	1,40E-02	AHR
1,674	2,40E-02	AHRR
-2,750	1,68E-03	AIF1 (includes EG:11629)
-2,391	9,98E-03	AIF1 (includes EG:11629)
-1,590	1,51E-02	AIM1L
-1,732	6,77E-03	AIM2 (includes EG:304987)
2,239	5,55E-03	Ajap1
2,706	4,72E-03	AK4
-2,003	8,98E-03	AKAP14
1,783	1,35E-02	AKAP2/PALM2-AKAP2
-1,720	1,23E-02	AKAP3
-2,325	9,18E-03	AKAP4
1,519	8,12E-03	AKAP5
1,817	2,07E-02	AKAP7
-1,532	6,78E-03	AKD1
3,242	3,61E-04	AKIP1
1,565	1,47E-02	AKR1B15
2,639	1,54E-03	Akr1c12/Akr1c13
-2,042	2,50E-03	ALAS2
2,528	6,38E-04	ALDH1L1
2,341	1,61E-03	ALDH1L2
-1,842	8,09E-03	ALDH3A1
-1,515	7,01E-04	ALDH5A1
-2,061	2,50E-03	ALDH8A1
1,694	1,03E-02	ALDOA
1,726	2,77E-02	Aldoal1
3,339	1,96E-03	ALDOC
4,200	9,63E-04	ALDOC
2,862	1,08E-03	ALKBH6
-2,449	7,20E-03	ALLC
4,409	1,23E-03	Alox12e
-1,631	2,36E-02	ALOX5AP
3,045	4,72E-03	AMH
4,458	1,22E-04	AMN
1,824	1,57E-02	AMOTL2
1,606	8,69E-03	AMPD1
2,188	1,32E-04	AMPD3
2,778	3,71E-03	ANG
2,740	3,36E-03	ANG
3,484	1,67E-04	ANGPTL2
14,126	6,17E-05	ANGPTL4
-1,614	2,53E-03	ANK1
1,554	3,39E-03	ANKMY2
-2,662	4,68E-03	ANKRD1
-1,618	1,15E-02	ANKRD34B
-1,599	1,17E-03	Ankrd36
1,933	1,10E-03	ANKRD37
1,549	1,40E-03	ANKRD46
-2,096	4,96E-03	ANKRD5
1,914	4,24E-04	ANKRD50
-1,977	5,10E-03	ANKRD60
-1,717	1,27E-03	Ankrd61
-1,958	1,66E-02	ANKRD7
1,980	5,40E-03	Anks4b
1,751	1,40E-02	ANP32A
-1,553	2,03E-02	ANUBL1
1,636	1,23E-03	ANXA8/ANXA8L1
-1,988	1,91E-02	ANXA9
1,828	1,47E-02	Aoc2
1,543	8,01E-03	APAF1
1,530	6,31E-03	APBA3
4,417	1,93E-04	APBB1
1,598	1,34E-02	APC2 (includes EG:10297)
1,524	3,74E-03	APLF
1,978	2,23E-02	APLP1
-1,732	1,79E-02	APOA4
-2,594	8,08E-03	APOBEC1
2,787	6,99E-04	APOBEC2
-2,047	1,71E-03	APOC1
-1,689	2,28E-02	APOC3
-1,591	4,21E-03	APOD
-1,504	1,31E-02	APOE
-1,583	1,76E-05	Apol3/LOC681351
7,864	8,66E-03	APOLD1
1,869	1,90E-02	APRT
-1,565	1,86E-02	AQP1
-1,680	4,18E-03	AQP11
-1,816	1,54E-02	AQP12A/AQP12B
-2,262	3,78E-03	AQP2
-1,956	9,89E-03	AQP8
-1,686	8,22E-03	AQP9
1,500	6,18E-04	ARAF
1,709	3,59E-03	ARAF
-1,636	6,70E-03	ARAP3
3,030	5,68E-04	ARG1
-1,600	2,53E-03	ARHGAP20
1,580	7,34E-03	ARHGAP32
-1,510	1,99E-03	ARHGAP35
1,613	2,84E-02	ARHGAP42
1,529	1,55E-03	ARHGAP5
2,138	9,58E-04	ARHGAP8/PRR5-ARHGAP8
1,595	1,35E-02	ARHGDIG
1,723	8,08E-03	ARHGEF1
2,273	9,10E-05	ARHGEF19
-1,783	1,86E-02	ARHGEF26
-2,691	1,01E-02	ARHGEF4
-2,235	2,91E-03	ARHGEF4
2,197	5,09E-03	ARID5B
-2,068	2,27E-02	ARL13A
-2,293	1,95E-04	ARL15
1,591	1,62E-03	ARL5A
17,392	1,49E-04	ARL5C
-2,081	1,75E-02	ARL6IP5
-1,527	1,52E-02	ARMC4
-1,864	2,30E-02	ARMC5
-2,709	2,34E-03	ARPP21
-3,134	4,55E-03	ARPP21
1,538	1,29E-02	ARRDC3
4,472	3,12E-04	ARRDC4
-2,050	8,78E-03	ARRDC5
-1,508	1,20E-02	ARSE
1,681	7,75E-03	ARSG
1,507	3,64E-03	ASAH1
-1,662	5,15E-04	ASB14
-2,165	3,65E-03	ASB2
-1,947	2,50E-03	ASB9
-3,018	1,76E-03	ASCL2
2,601	6,67E-03	ASCL3
6,451	2,25E-03	ASGR1
-1,885	3,33E-03	ASIP
1,685	1,14E-03	Asmtl
-1,778	1,78E-02	ASPA
1,956	1,71E-03	ASPG
1,803	3,77E-03	ATF3
-1,624	4,61E-03	ATF5
1,850	5,79E-03	ATG16L2
1,663	7,17E-03	ATL2
-2,388	1,54E-03	ATM
1,612	8,98E-03	ATN1
1,552	1,77E-02	ATN1
-1,781	8,17E-03	ATOH8
1,795	2,10E-03	ATP11B
1,559	2,15E-02	ATP1A1
-1,709	9,71E-03	ATP1A2
-1,954	5,15E-03	ATP1A4
1,896	1,52E-02	ATP2A1
1,665	4,49E-03	ATP2A2
2,591	2,53E-02	ATP4A
-1,617	2,20E-02	ATP5D
1,601	4,24E-03	ATP6V0A1
-2,636	4,63E-03	ATP6V0A4
-2,078	3,33E-03	ATP6V1E2
1,684	1,11E-02	ATP8B1
1,718	3,68E-03	Atp8b2
-1,755	9,58E-04	ATP8B3
-2,195	1,99E-02	ATPAF1-AS1
-1,596	2,20E-02	ATPAF1-AS1
-1,622	8,48E-03	ATRX
1,839	7,48E-04	AU015836
-1,633	2,22E-03	AVEN
1,553	2,53E-02	AXL
-1,590	1,96E-02	B3GALT2
1,669	2,27E-02	B3GAT3
1,832	3,79E-03	B4GALT1
-1,776	3,01E-04	B4GALT6
-1,562	6,46E-04	B9D1
-1,671	5,08E-03	BAALC
4,507	1,51E-04	BACE2
1,836	4,75E-03	BACH1
-1,837	3,91E-03	BAG2
1,577	3,61E-03	BAI2
1,603	2,71E-02	BATF
-1,566	1,67E-02	BBS12
2,129	6,31E-03	BC026585
-2,313	6,72E-03	BC048502
-2,387	1,52E-03	BC048502
-1,805	2,38E-02	BC061194
-1,644	7,72E-03	BC100451
1,879	9,08E-03	BCAM
-1,583	8,95E-03	BCAN
1,997	1,08E-03	BCL3
1,517	1,33E-02	BCL6
2,362	3,59E-03	BCL9L
-1,966	8,32E-03	BCMO1
-1,564	2,79E-02	BCO2
1,708	3,46E-04	BCOR
2,106	4,47E-03	BCOR
2,034	1,91E-03	BCR
-1,645	1,07E-02	BEST1
1,564	1,06E-03	BET1L
-1,666	5,72E-03	BEX2
3,088	4,56E-03	BHLHE40
1,788	9,29E-03	BICC1
-1,505	6,70E-03	BICD1
1,780	1,96E-02	BID
1,596	2,24E-02	BIK
1,680	1,08E-02	BIN1
1,912	3,22E-03	BIN1
4,715	1,06E-03	BIRC3
2,184	7,91E-03	BLVRB
1,966	1,44E-02	BLVRB
-1,798	1,82E-02	BMF
2,430	4,96E-03	BMP2
5,412	4,42E-04	BMP6
-2,853	1,20E-02	BMP7
1,831	9,90E-05	BMPR2
-1,805	1,53E-02	BMX
-1,713	5,17E-03	BNC1
2,225	3,58E-03	BNIP3
2,722	1,00E-02	BPIFB1
-1,633	8,89E-03	BPIFB6
-1,589	8,74E-03	BSPRY
-2,105	1,84E-02	BST2
2,099	6,49E-04	BTG2
1,703	1,71E-02	BZW2
7,734	8,06E-04	C10orf10
2,071	5,66E-03	C10orf11
1,873	4,78E-04	C10orf27
-1,507	9,59E-04	C10orf32
-1,536	5,84E-03	C10orf53
-1,647	4,13E-04	C10orf53
-1,858	1,23E-03	C10orf54
-1,693	9,74E-05	C11orf66
-2,131	1,16E-02	C11orf94
1,824	7,52E-03	C11orf96
-2,004	1,88E-02	C12orf12
-1,510	7,27E-03	C12orf39
-2,024	7,24E-03	C12orf42
-1,619	5,70E-03	C12orf50
1,754	1,23E-02	C12orf53
3,514	2,61E-02	C13orf15
-2,025	2,43E-04	C13orf26
-1,654	1,48E-02	C14orf38
3,581	1,94E-03	C14orf43
-1,573	3,13E-03	C14orf45
1,990	3,42E-03	C14orf49
-1,718	2,43E-02	C14orf79
-1,730	5,61E-03	C14orf80
-1,799	4,86E-04	C15orf17
-1,733	8,03E-03	C15orf23
-1,538	1,20E-02	C15orf26
-1,504	5,19E-03	C15orf40
-1,662	1,38E-03	C15orf59
-1,906	2,27E-03	C16orf74
-3,708	9,63E-05	C16orf78
-1,524	1,92E-02	C16orf89
-1,989	4,60E-03	C16orf92
-2,550	1,10E-02	C17orf105
-1,894	9,01E-03	C17orf50
1,507	4,51E-03	C17orf61
1,583	8,67E-03	C17orf62
-2,306	1,04E-02	C17orf66
-2,710	1,02E-03	C17orf74
1,687	7,71E-03	C18orf1
-1,559	1,11E-03	C18orf34
-1,512	4,28E-03	C19orf39
4,890	6,24E-04	C19orf46
-1,518	1,43E-02	C19orf67
-1,864	2,37E-02	C1orf105
-2,283	8,07E-04	C1orf111
-1,548	1,14E-02	C1orf124
-1,755	1,52E-02	C1orf135
-2,663	2,60E-02	C1orf141
-2,624	1,25E-05	C1orf141
-1,530	4,17E-03	C1orf146
-2,390	7,85E-04	C1orf158
-1,538	2,28E-02	C1orf168
-2,426	9,23E-03	C1orf173
1,530	1,55E-02	C1orf177
-1,948	5,35E-04	C1orf183
-2,930	9,66E-03	C1orf185
-2,261	6,00E-03	C1orf185
-2,319	5,70E-03	C1orf194
-2,136	2,43E-03	C1orf227
-2,127	7,41E-03	C1orf227
-1,511	1,11E-02	C1orf228
-1,739	1,17E-02	C1orf228
1,689	1,16E-03	C1orf38
1,609	2,35E-02	C1orf51
-2,632	1,46E-02	C1orf87
-1,846	1,52E-02	C1orf96
-2,901	1,52E-03	C1QA
-3,387	4,42E-03	C1QB
-2,680	1,17E-03	C1QC
-2,460	1,19E-02	C1QL1
1,803	1,14E-02	C1R
1,740	1,25E-02	C1RL
1,642	2,47E-03	C1S
2,027	7,05E-03	C2
1,848	3,42E-03	C2
-2,856	5,94E-03	C20orf106
1,851	2,57E-02	C20orf123
-1,926	1,19E-02	C20orf144
-1,661	1,96E-02	C20orf177
-2,061	7,34E-05	C20orf195
-2,738	7,20E-03	C20orf201
-1,603	2,39E-02	C20orf54
-3,175	2,34E-02	C20orf79
-1,707	3,52E-03	C20orf85
-1,610	3,86E-04	C20orf85
-1,677	8,70E-03	C20orf94
-2,375	2,07E-02	C21orf56
-1,503	7,98E-03	C21orf91
-1,549	2,21E-04	C22orf23
1,730	2,40E-02	C22orf39
1,732	8,19E-03	C2orf3
-1,648	1,14E-02	C2orf40
-7,313	1,69E-02	C2orf50
-1,564	2,02E-02	C2orf62
-1,639	6,88E-03	C2orf62
-2,128	4,46E-03	C2orf73
-2,509	2,19E-03	C2orf74
-2,490	8,45E-04	C2orf74
-1,630	3,15E-03	C2orf77
-1,692	6,66E-03	C2orf84
34,268	2,77E-04	C3
1,726	1,64E-03	C3orf18
-2,174	8,65E-03	C3orf22
-2,024	1,91E-02	C3orf22
1,614	5,07E-03	C3orf39
1,538	2,40E-03	C3orf78
-2,027	5,34E-03	C4B (includes others)
-1,582	1,43E-02	C4orf17
-1,949	1,19E-02	C4orf40
-1,598	5,75E-03	C4orf46
-1,647	6,64E-03	C4orf48
6,288	7,25E-04	C4orf49
4,888	5,02E-03	C4orf49
-2,155	2,50E-03	C5AR1
-2,469	3,16E-03	C5orf48
-2,575	5,41E-03	C5orf49
-1,765	5,79E-04	C5orf50
-1,549	1,53E-02	C6orf115
-2,263	2,27E-03	C6orf118
-1,620	3,79E-03	C6orf146
2,359	2,09E-02	C6orf25
-1,509	4,16E-03	C6orf64
1,860	9,75E-04	C6orf72
-1,773	1,65E-02	C6orf81
-3,319	7,85E-04	C7
-2,168	3,28E-04	C7
-2,597	7,77E-03	C7orf34
-1,578	4,43E-03	C7orf45
2,189	5,21E-03	C7orf51
-1,670	1,94E-02	C7orf72
-1,920	1,28E-02	C7orf72
-1,949	4,37E-03	C8orf34
-2,159	3,52E-03	C8orf74
-2,302	1,19E-03	C8orf85
-3,013	8,32E-03	C9orf11
-1,907	1,00E-02	C9orf116
-1,827	4,98E-04	C9orf117
1,557	4,45E-03	C9orf125
-1,975	5,69E-03	C9orf135
1,544	3,62E-03	C9orf142
1,952	2,29E-03	C9orf16
-1,675	1,02E-02	C9orf169
-1,708	2,50E-03	C9orf171
-1,978	1,94E-02	C9orf68
2,367	3,02E-03	C9orf7
1,808	1,32E-02	C9orf91
1,574	6,17E-04	C9orf95
-1,538	1,74E-02	C9orf96
2,465	1,01E-03	CA11
1,582	4,52E-03	CA13
-1,602	9,34E-03	CA8
-2,888	2,22E-03	CABS1
-1,966	1,36E-03	Cabyr
4,533	2,46E-02	CACNA1E
-1,908	8,09E-04	CACNA2D3
1,526	6,94E-03	CACNB1
2,035	5,37E-03	CACNB1
1,918	6,86E-03	CACNB3
-4,976	1,37E-02	CACNB4
-1,537	2,15E-03	CACNB4
6,050	1,07E-02	CACNG3
-1,785	2,84E-03	Calm1 (includes others)
-1,653	6,61E-03	CALML3
2,704	1,77E-03	CALML4
1,987	8,01E-03	CALML4
-1,590	1,86E-03	Calr4
-1,745	8,17E-03	Calr4
2,324	2,69E-03	CAMK2G
-1,881	7,44E-03	CAMK4
-1,586	1,06E-03	CAMKV
2,207	8,15E-03	CAMP
2,288	3,76E-03	CAPN12
-2,069	1,60E-02	CAPN6
-2,573	5,75E-04	CAPN8
-3,709	1,15E-03	CAPN8
-2,336	3,41E-04	CAPZA3
-1,636	5,99E-04	CASC1
1,742	7,20E-04	CASKIN2
1,606	9,49E-03	CASP4
-1,720	1,56E-03	CASQ1
-2,762	3,92E-03	CATSPER1
-2,892	4,67E-03	CATSPER1
-1,758	1,43E-03	CATSPER2
-2,894	1,25E-02	CATSPER3
-1,638	1,46E-02	CATSPER4
1,930	1,34E-03	CAV2
-1,685	7,07E-03	CBL
-2,148	3,17E-03	CBLN2
2,017	5,79E-03	CBR3
-1,579	7,01E-03	CBR4
-1,630	6,17E-03	CCBL1
-1,661	9,24E-03	CCDC103
-1,592	4,70E-03	CCDC104
-1,814	1,35E-02	CCDC11
-1,527	4,39E-03	CCDC110
-1,538	8,89E-03	CCDC113
-1,739	2,05E-02	CCDC116
-1,593	5,30E-03	CCDC13
-1,801	3,34E-03	CCDC154
-1,793	6,59E-03	CCDC166
-1,908	7,39E-03	CCDC166
-1,943	2,21E-02	CCDC167
-1,841	3,15E-03	CCDC19
-2,272	9,89E-03	CCDC27
-1,591	2,10E-02	CCDC30
-2,064	1,54E-03	CCDC37
-1,655	4,31E-03	CCDC40
-1,643	5,76E-04	CCDC42B
-2,335	4,70E-04	CCDC54
-2,153	2,95E-03	CCDC63
-1,649	7,00E-03	CCDC67
2,914	6,37E-03	CCDC68
-1,836	2,26E-04	CCDC7
-2,504	5,79E-04	CCDC70
-1,632	2,40E-03	CCDC80
-1,568	1,21E-02	CCDC87
-1,505	1,20E-02	CCDC89
1,693	1,03E-02	CCDC90A
-1,601	1,11E-03	CCDC96
-1,631	6,84E-03	CCDC96
1,634	5,66E-03	CCK
-2,218	2,04E-02	CCL1
-2,406	5,59E-03	CCL11
1,808	5,07E-03	CCL13
4,513	6,78E-04	CCL19
-2,252	9,83E-04	CCL2
261,156	2,15E-04	CCL20
215,179	2,82E-05	CCL20
1,607	1,07E-02	CCL22
-2,172	1,04E-03	Ccl26
4,536	2,30E-03	CCL3L1/CCL3L3
2,886	4,50E-04	CCL4
8,444	2,74E-04	CCL5
2,151	3,86E-03	CCL7
1,760	8,81E-03	CCNG1
-1,516	2,27E-02	Ccnjl
1,615	1,54E-02	CCNL1
2,194	5,59E-03	CCNL1
2,010	1,71E-02	CCNL2
2,263	1,93E-03	CCRL2
1,705	3,05E-03	CCRN4L
-1,833	4,71E-03	CCT8L2/LOC155100
1,806	8,12E-03	CD200
-1,567	9,28E-03	CD248
1,626	7,13E-03	CD274
2,312	5,53E-03	CD302
-3,996	1,17E-02	CD36
3,092	3,23E-03	CD40
2,962	5,00E-03	CD40
3,813	2,81E-04	CD44 (includes EG:100330801)
-2,067	3,52E-03	CD53
-1,788	3,48E-03	CD6
3,040	2,58E-03	CD69
-2,171	2,83E-02	CD7
2,881	3,56E-04	CD70
1,714	8,46E-03	CD72
3,924	1,41E-03	CD83
-1,941	2,02E-03	CD8A
1,716	9,71E-03	Cd99 (rat)
2,393	3,00E-03	CDA
-1,877	1,34E-03	CDC14A
-1,959	1,35E-03	CDC14A
-1,742	1,95E-03	CDC25B
-1,518	5,00E-03	CDC25C
1,611	4,41E-03	CDC42EP2
-1,562	2,87E-02	CDC42EP4
2,441	3,64E-03	CDC42EP5
-1,509	1,23E-02	CDC45
-1,788	8,79E-04	CDCA3
-1,576	3,77E-03	CDCP2
3,011	1,51E-03	CDH17
1,545	4,38E-03	CDK17
1,659	4,28E-03	CDK17
2,860	5,45E-04	CDK18
-1,664	6,34E-03	CDK6
2,056	1,55E-02	CDKN1A
-1,950	1,62E-02	CDKN2A
1,514	4,67E-04	CDKN2B
1,915	3,75E-03	CDO1
-1,519	1,54E-02	CDR2L
2,469	4,45E-04	CEACAM16
2,751	2,76E-03	CEBPB (includes EG:1051)
3,002	5,77E-03	CEBPD
-1,695	1,19E-02	CECR6
2,108	1,80E-02	CEL
-2,770	2,67E-02	CEND1
-1,799	1,74E-02	CENPA
-1,606	3,86E-03	CENPB
-1,509	8,17E-03	CEP19
-1,501	2,07E-02	CEP41
-1,503	3,11E-03	CERK
1,575	9,59E-05	CES1
9,735	2,28E-03	Ces1a
10,049	1,37E-03	Ces1a
16,397	1,87E-04	Ces1c
-1,615	1,62E-02	Ces1f (includes EG:234564)
-1,537	1,16E-02	Cetn4/Gm7094
7,748	1,50E-04	CFB
-2,384	2,62E-02	CFD
-1,950	5,25E-03	CFH
-2,350	5,17E-03	CFH
-2,050	9,05E-03	CFHR1
4,671	8,93E-05	CH25H
1,518	7,96E-04	CHD2
-1,981	2,46E-02	CHGA
4,600	8,08E-04	CHI3L1
-1,639	1,80E-03	CHIT1
2,009	1,43E-03	CHML
3,251	1,56E-03	CHMP4A
3,112	1,26E-03	CHMP4A
-1,531	7,48E-03	Chn1
1,595	4,47E-03	CHRDL2
3,637	2,44E-03	CHST6
-1,537	2,57E-02	CHST8
-1,813	7,61E-04	CIB2
-1,631	1,15E-02	CIB4
-1,766	9,80E-03	CILP
-1,592	6,33E-03	CINP
3,156	1,98E-03	CISH
2,455	1,03E-02	CITED2
1,590	1,16E-02	CITED4
-1,714	4,11E-03	CKLF
-1,849	3,61E-03	CKLF
-1,592	1,46E-02	CKMT2
-1,586	1,49E-02	CLCA1
-1,613	4,42E-03	Clca1/Clca2
-1,581	4,19E-03	CLCN2
2,192	2,74E-03	CLCNKA
6,302	1,30E-03	CLCNKA
-1,790	4,08E-04	CLDN1
-3,045	2,07E-03	CLDN22
1,725	5,93E-03	CLDN23
-1,578	1,45E-03	CLDN4
-1,862	1,37E-02	CLDND2
-2,187	2,20E-03	CLEC10A
2,418	1,28E-03	CLEC12B
-3,391	5,11E-04	CLEC2A
-2,177	7,71E-04	CLEC2A
1,823	2,07E-03	CLEC2A
1,654	4,00E-03	CLEC2A
-5,039	1,52E-02	CLEC4A
-3,139	1,51E-02	Clec4a2
-2,102	5,96E-03	CLGN
1,503	1,07E-03	CLINT1
1,726	3,28E-03	CLIP2
1,649	2,71E-03	CLMP
4,642	7,00E-03	CMAH
-1,522	1,60E-03	CMTM1
-1,541	3,93E-05	CMTM3
1,887	3,39E-03	CMTM7
-2,522	2,58E-02	CNDP1
-1,568	8,86E-03	CNIH2
1,847	9,86E-03	CNKSR2
1,548	3,49E-03	CNN3
-1,604	2,41E-02	CNOT4
-1,642	3,09E-03	CNTLN
-1,794	8,62E-03	CNTLN
2,362	7,35E-04	CNTNAP1
-1,529	2,62E-04	CNTNAP4
1,797	1,91E-02	COL12A1
2,841	1,66E-03	COL12A1
2,287	2,49E-02	COL12A1
-2,456	4,49E-04	COL15A1
-1,534	8,97E-03	COL1A1
-1,713	2,57E-03	COL1A2
2,005	1,79E-02	COL20A1
-1,581	7,30E-03	COL23A1
2,296	6,26E-04	COL4A3
1,866	1,37E-03	Col4a4
-1,547	1,45E-02	COL5A2
-1,607	2,37E-02	COL6A2
2,322	1,06E-02	COLQ
-1,888	1,45E-03	COMP
-2,933	1,56E-04	CORO1A
-2,224	1,18E-04	CORO2B
1,702	4,22E-03	COX11
6,012	7,11E-04	COX4I2
1,522	1,77E-02	COX6B1
1,809	8,33E-03	CP
-1,633	2,39E-02	CPLX1
-2,149	9,14E-03	CPLX4
4,312	1,12E-04	CPM
-1,775	7,41E-03	CPNE9
2,735	4,25E-03	CPT1C
-1,983	1,17E-02	CPXM1
-2,104	3,42E-03	CPZ
-3,158	4,16E-03	CRABP2
1,845	9,98E-03	CRAMP1L
1,794	3,64E-03	Crct1
1,581	2,26E-02	Crct1
1,706	1,30E-02	CREB3L1
2,101	1,76E-03	CREG1
-1,500	1,93E-04	CRH
1,568	2,56E-02	CRTAM
1,792	1,45E-03	CRYAB
2,816	8,83E-03	CRYGS
2,665	1,87E-03	CSF1 (includes EG:12977)
5,838	2,61E-04	CSF2
-1,966	7,78E-03	CSF2RB
2,406	1,34E-03	CSF3
1,730	5,95E-03	CSGALNACT2
-1,844	4,94E-03	Csnka2ip
1,908	1,36E-03	CSPG5
2,178	4,83E-03	CSRNP1
1,601	1,30E-02	CSRNP1
-2,294	6,46E-04	CSRP3
-1,978	7,20E-04	Cst12
-1,747	3,45E-03	CST8
-2,089	1,16E-03	CST9L
-1,566	1,26E-03	Cstf2
2,460	4,55E-04	CTGF
-1,550	3,24E-04	CTNNA2
-1,505	2,81E-03	CTNNA2
1,562	4,16E-03	CTNND1
1,648	4,88E-04	CTSC
-3,146	1,23E-03	CTSE
1,596	8,80E-03	CTSF
-1,662	3,74E-03	CTSS
2,162	2,97E-03	Ctsz
1,667	1,15E-02	CUEDC1
1,530	1,43E-03	CUL4B
1,700	1,50E-03	CWC25 (includes EG:33460)
1,563	7,54E-03	CWC27 (includes EG:10283)
-1,536	7,96E-04	CWH43
76,524	5,20E-05	CXCL1
2,494	1,07E-03	CXCL10
15,994	1,04E-03	CXCL11
-6,854	4,83E-04	CXCL12 (includes EG:20315)
-4,108	1,68E-03	CXCL12 (includes EG:20315)
2,146	4,05E-05	CXCL14
2,938	9,79E-04	CXCL16
25,971	2,40E-05	CXCL2
50,709	1,21E-04	CXCL3
3,090	3,06E-03	CXCL9
-3,322	1,24E-04	CXorf57
-1,780	2,24E-04	CXorf58
-1,742	5,72E-03	CXorf58
-1,880	2,64E-03	CXorf66
-1,823	9,71E-03	CXorf66
-1,581	1,05E-02	CXXC4
-2,192	2,29E-03	CYB561D1
-1,689	2,68E-02	CYB561D2
3,402	4,94E-03	CYBA
1,681	4,58E-03	CYBASC3
-1,641	2,13E-02	CYBB
-1,873	1,42E-03	CYGB
2,473	4,60E-04	CYP1B1
1,582	8,22E-04	CYP26B1
-2,777	1,49E-02	Cyp2d1/Cyp2d5
1,609	5,00E-03	CYP2E1
-1,755	2,60E-02	Cyp2j12
-1,717	1,33E-02	CYP2J2
-1,646	2,69E-02	Cyp2j9
-1,834	1,97E-02	CYP3A5
-2,401	1,18E-03	CYP4F12
-1,985	8,44E-04	CYP4F2
1,507	2,17E-02	CYP4F8
1,962	9,56E-04	CYP51A1
4,209	6,73E-05	CYP7B1
2,402	5,59E-04	CYR61
-2,513	5,90E-03	CYTL1
-2,810	9,75E-03	CYYR1
3,997	1,86E-04	DAAM2
2,079	7,05E-03	DAB2
2,310	8,01E-03	DAPP1
1,876	2,66E-03	DBP
1,749	7,48E-03	DBP
1,619	1,03E-02	DBP
-1,710	3,61E-03	DCAF6
1,584	2,29E-02	DCBLD1
-1,512	1,50E-02	DCDC2
2,049	1,48E-03	DCK
5,155	7,08E-03	Dclk1
2,243	8,27E-04	DCLK3
2,507	3,52E-03	DCLK3
2,000	6,89E-03	DCN
-3,007	8,86E-04	DCT
1,590	2,19E-03	DCTD
-1,715	1,11E-02	DCUN1D4
-1,755	5,33E-07	DCX
-2,348	1,20E-02	DCX
1,605	2,04E-02	DDAH1
-1,877	1,34E-02	DDI1 (includes EG:367012)
8,379	1,89E-03	DDN
1,650	9,11E-03	DDR2 (includes EG:18214)
1,763	1,50E-02	DDX41
1,666	1,72E-02	DECR2
-1,678	2,40E-02	Defa3 (includes others)
-2,198	6,28E-03	DEFB103A/DEFB103B
-1,811	1,18E-02	DEFB119
-1,682	2,37E-03	Defb45
3,337	2,49E-03	DES
1,899	4,55E-03	DGKA
-1,666	6,51E-03	DGKE
1,506	1,44E-02	DGUOK
2,664	5,90E-05	DHCR24
2,062	3,00E-03	DHCR7
1,525	1,06E-02	DHRS3
-3,108	1,90E-04	DHRS4
1,646	4,85E-03	DHX32
-2,609	1,12E-03	DHX9
-1,766	3,14E-03	DIAPH3
-1,523	2,36E-02	DIO2
-1,532	4,99E-03	DKK3
2,180	1,08E-02	DLGAP1
2,900	4,75E-06	DLGAP1
1,601	1,23E-03	DLGAP4
-2,033	1,83E-02	DMBX1
3,110	1,41E-02	DMKN
-1,717	1,71E-02	DMRT2
-1,789	1,58E-02	DMRTA2
-1,871	3,60E-03	DMRTB1
-1,531	9,84E-03	DMRTC1/DMRTC1B
-1,665	9,63E-03	Dmrtc1b
-1,781	2,60E-02	Dmrtc1b
-1,522	1,14E-02	DNAH10
-1,772	1,71E-02	DNAH11
-1,828	1,63E-03	DNAH17
-1,624	2,76E-02	DNAH2
-1,596	2,35E-02	DNAH8
-1,801	7,19E-03	DNAH8
-1,934	2,59E-05	Dnahc3l
1,722	4,72E-03	DNAJC12
-1,538	2,48E-02	DNAJC27
-1,628	7,45E-03	DNAJC28
2,372	7,73E-03	DNAJC5
-2,052	1,48E-02	DNAJC5B
-1,660	3,25E-03	DNAJC5G
-1,587	1,77E-03	DNAJC6
-2,384	4,08E-03	DNER
-1,553	7,41E-03	DNMT3B
-1,673	5,30E-03	DNMT3B
-1,593	6,18E-03	DOC2A
3,757	1,06E-03	DOC2B
-1,855	3,56E-03	DPH3
-1,610	2,20E-02	DPP8
-2,589	1,17E-02	DPT
-2,290	2,82E-03	DRD2
3,044	2,56E-03	DRGX
-1,824	1,46E-03	DSCR6
-1,625	7,09E-03	DSE
1,508	1,13E-02	DSEL
-2,393	2,24E-02	DSG1
-1,617	1,33E-02	DSN1 (includes EG:100002916)
2,247	4,70E-03	DTNB
1,544	1,86E-02	DUOX2
1,627	7,38E-03	DUS2L
2,168	1,42E-03	DUSP1
1,982	2,34E-02	DUSP10
-2,188	8,03E-03	Dusp13 (rat)
-1,712	9,19E-04	DUSP14
-1,533	4,71E-03	DUSP15
-1,582	1,85E-03	DUSP18
1,734	1,44E-02	DUSP2
-4,120	1,06E-02	Dusp21
1,660	8,57E-03	DUSP27
2,215	1,28E-03	DUSP5
2,268	1,05E-03	DUSP6
-1,831	1,66E-02	DUSP9
-1,564	6,62E-03	DYNLRB2
1,712	2,32E-02	DYRK2
-1,578	2,39E-04	DYRK3
-1,759	4,95E-03	DYX1C1
1,513	5,08E-03	EAF1 (includes EG:306261)
7,655	5,78E-06	EBI3
-1,753	6,83E-03	EBPL
1,593	2,85E-02	ECE1
1,974	1,73E-02	ECE1
-1,608	1,48E-02	ECEL1
2,023	1,68E-03	Echdc3
1,536	2,95E-03	ECHS1
1,678	9,14E-04	ECM1 (includes EG:100332249)
2,295	2,24E-03	EDN1
2,422	1,61E-02	EDNRB
-1,540	8,09E-03	EFCAB10
-1,785	2,19E-02	EFCAB2
-2,295	9,28E-04	EFCAB3
2,016	3,48E-03	EFCAB4A
-1,576	2,65E-03	EFCAB6
-1,562	7,37E-03	EFCAB8
-1,701	1,92E-02	EFCAB8
-2,669	1,48E-03	EFCAB9
-1,851	1,19E-02	EFEMP1
2,312	2,04E-03	EFEMP2
-1,553	1,12E-02	EFHA2
-1,713	1,41E-02	EFNB3
2,027	1,22E-03	EFS
-2,153	2,52E-02	EG210457
2,724	8,96E-03	EG215974
2,167	2,20E-02	EG433184/LOC675602
2,401	1,45E-02	EG433184/LOC675602
2,029	1,50E-02	EG545741
2,828	1,15E-03	EG666342
-1,997	2,07E-02	EGFL6
2,896	1,39E-04	EGFR
2,164	3,78E-03	EGLN1
4,893	3,42E-04	EGLN3
1,991	8,78E-03	EGR1
2,371	4,68E-04	EGR1
-1,723	4,56E-03	EID3
-1,759	6,43E-03	EID3
1,563	3,34E-03	EIF4B
1,565	4,14E-04	EIF4E3
1,699	6,75E-03	EIF4E3
1,935	3,48E-03	ELF3
-2,034	1,72E-03	ELFN2
-1,529	9,29E-03	ELOVL2
-2,163	1,97E-02	ELTD1
-1,541	1,81E-02	EME1
-3,054	1,75E-03	EMID1
2,969	1,24E-02	EMILIN1
3,647	6,40E-04	EMILIN1
-1,686	2,02E-03	EMILIN3
-2,177	1,56E-03	EML2
1,830	2,83E-03	EMP2
-1,886	1,09E-02	EMR1
8,034	7,12E-05	ENO2
5,413	6,21E-04	ENO2
-1,744	2,80E-05	ENO4
1,817	2,04E-02	ENPEP
4,159	2,18E-03	ENPP2
1,842	1,31E-02	ENPP7
-1,567	2,06E-02	ENTHD1
-2,181	2,53E-03	ENTPD3
2,533	7,52E-04	EPAS1
-1,583	1,03E-02	EPB41L4B
-1,987	2,78E-03	EPHA1
2,097	2,38E-03	EPHA2
1,641	8,04E-05	EPHA2
-1,837	1,99E-03	EPHA3
-1,513	5,27E-03	EPHB6
-1,586	1,31E-02	EPHX1
2,347	2,11E-02	EPS8L2
-1,506	1,87E-02	EPSTI1
1,511	2,31E-02	ERAS
2,377	1,23E-02	EREG
4,663	1,96E-03	ERO1L
-1,512	4,92E-03	ERP27
1,563	4,91E-03	ERRFI1
2,944	1,40E-03	ESAM
1,863	4,91E-03	ESYT1
2,839	3,98E-03	ESYT3
1,534	2,22E-02	ETFB
-1,506	5,71E-03	ETNK1
1,563	2,66E-02	ETS1
-1,619	2,25E-02	ETV3L
-1,706	2,61E-02	EVX2
4,770	6,84E-04	EXOC3L4
3,652	3,79E-04	Expi
-2,400	2,41E-02	EYA4
-1,637	2,64E-03	F10
-2,473	2,47E-03	FABP12
-1,559	1,67E-02	FAM101A
-1,746	9,94E-03	FAM101A
1,722	1,04E-02	FAM101B
5,433	1,15E-04	FAM110C
-1,600	2,39E-02	Fam115e
-1,506	1,25E-02	FAM118A
2,089	1,13E-02	FAM129A
2,768	5,69E-03	FAM129A
1,962	6,58E-03	FAM129B
-1,541	2,41E-03	FAM134B
-1,809	2,38E-03	FAM134C
-1,773	7,76E-03	FAM154A
-2,046	4,16E-03	FAM154A
-2,100	1,96E-02	FAM154B
-1,580	2,57E-03	FAM161A
-1,762	2,17E-02	FAM161A
1,992	4,77E-03	FAM162A
1,878	1,44E-02	FAM163B
-1,585	2,10E-02	FAM164C
-1,835	3,26E-03	FAM166A
1,949	1,71E-03	FAM168A
2,235	3,46E-03	FAM181B
-1,975	1,03E-02	FAM187B
2,961	2,07E-03	FAM189A2
-1,725	3,77E-03	FAM194A
-2,126	3,51E-03	FAM198B
2,056	3,36E-03	FAM20C
-2,056	2,32E-02	FAM24A
2,547	8,52E-03	FAM43A
2,201	1,41E-02	FAM43A
1,887	9,72E-03	FAM46A
2,464	1,91E-03	FAM49A
1,632	1,64E-02	FAM50A
-1,894	1,90E-03	FAM50B
2,100	3,17E-03	FAM53C
-2,527	6,62E-03	FAM64A
1,982	2,00E-02	FAM65B
5,633	1,84E-03	FAM70B
-1,534	4,40E-03	FAM71E1
-2,344	1,72E-04	FAM71F1
-2,046	2,40E-03	FAM75A5 (includes others)
-2,417	1,43E-03	FAM75A5 (includes others)
-2,608	1,77E-02	FAM81A
-2,306	1,54E-02	FAM81B
-2,500	5,10E-03	FAM83E
1,516	1,77E-02	FAM83H
-2,277	1,04E-03	FAM84A
-1,923	1,70E-03	FAM84A
13,011	1,75E-03	FAM89A
10,549	3,84E-03	FAM89A
-1,622	1,79E-02	FANCM
-1,546	2,36E-02	FANK1
-1,611	3,94E-03	FAP
1,575	1,08E-02	FARP2
6,184	4,03E-04	FAS
6,186	1,70E-03	FAS
-1,773	2,62E-03	FBLN1
-1,585	1,58E-02	FBP1
-1,605	9,17E-03	FBXO15
-1,705	1,51E-02	FBXO39
-1,749	3,83E-03	FCER1G
-1,728	6,82E-04	FCER1G
-1,767	1,94E-02	FCGR1A
-2,854	1,80E-03	FCGR1A
2,442	2,12E-03	FCGR2B
-1,939	4,56E-03	FCGR3A
2,551	7,27E-04	FCGRT
1,528	1,39E-02	FCHO2
-4,090	9,02E-03	Fcrls
-1,746	9,63E-03	FDXR
1,633	3,20E-04	FERMT2
2,623	2,97E-03	FERMT3
-1,599	8,06E-03	FES
1,713	1,52E-03	FGD5
1,952	4,28E-03	FGD6
1,635	6,26E-04	FGF12
-1,817	3,86E-04	FGF21
1,646	1,85E-02	FGFR1
1,760	1,39E-02	FGFR1
1,608	4,02E-03	FGG
9,294	4,14E-04	FGR
2,310	4,12E-03	FHDC1
-1,870	6,15E-04	FHL1 (includes EG:14199)
-1,596	1,36E-02	FHL1 (includes EG:14199)
-1,722	6,91E-03	Fhl4
-2,722	2,97E-03	FHL5
-2,084	1,46E-03	FIBIN
1,688	1,78E-03	FJX1
1,579	1,12E-03	FKBP10
2,205	3,24E-04	FKBP11
1,744	2,72E-03	FLNB
1,505	1,08E-02	FLNC
-1,875	1,29E-02	FLT3
-1,873	1,23E-03	FLT3
-1,517	4,04E-04	FLT4
-2,466	1,25E-02	FMO2
1,717	5,19E-03	FNBP1
-1,549	8,38E-03	FNDC5
1,925	3,37E-03	FOLR1
2,169	2,95E-03	FOS
4,260	3,02E-03	FOSL1
1,871	9,76E-04	FOSL2
1,681	3,02E-03	FOSL2
2,182	9,73E-03	FOXA2
-1,618	2,17E-02	FOXE1
-1,721	4,83E-04	FOXN4
2,312	4,02E-03	FOXQ1
2,463	4,75E-03	FOXS1
-1,744	9,73E-03	FRMD1
4,369	6,28E-03	FRZB
-2,016	3,24E-03	FSCB
-1,630	2,04E-02	FSCN2
1,682	1,74E-02	FSHB
-1,680	2,68E-03	FSIP1
-1,675	1,58E-03	Fsip2
-1,610	6,02E-03	Fsip2
-1,533	2,76E-03	Fsip2-ps1
1,932	7,17E-03	FSTL3
-1,938	7,01E-03	FTMT
-2,323	2,27E-02	FUNDC2
-2,199	5,13E-05	FUNDC2
-2,110	3,05E-03	FUS
-1,827	1,36E-03	Fxyd3
2,764	7,23E-03	FYB
1,555	9,87E-04	FYN
-1,551	7,00E-04	FZD3
1,844	3,72E-03	G0S2
1,917	4,62E-03	G6PD
1,661	3,59E-03	GAA
-1,734	2,73E-02	GABARAPL2
1,561	2,22E-02	GAD1 (includes EG:100006588)
1,903	6,98E-04	GADD45B
-2,473	8,03E-06	GAL
-2,878	4,82E-04	GAL
-2,464	2,11E-02	GALNT13
-2,125	7,79E-04	GALNTL5
-2,797	4,39E-03	GAP43
2,287	5,69E-03	GAPDH
2,233	2,11E-02	GAPDH
2,033	7,04E-03	GAPDH
-2,049	1,44E-02	GAPDHS
-1,755	3,58E-03	GAR1
2,497	4,17E-03	Gatsl2
2,513	1,73E-03	GBE1
1,558	2,53E-03	GBP1
2,237	2,46E-02	GBP4
3,932	1,27E-03	GBP5
3,841	1,50E-03	GBP5
2,805	2,59E-02	GBX2
1,544	3,74E-04	GCA
2,164	7,61E-04	GCAT
10,534	4,65E-04	GCH1
-1,654	7,36E-03	GCHFR
1,537	3,28E-03	GCLC
-1,952	5,03E-03	GCNT3
2,227	2,57E-02	GDAP1
2,315	1,92E-02	GDAP1L1
-1,614	2,70E-02	GDF11
5,317	4,13E-04	GDF15
-1,535	2,16E-02	GDPD4
2,034	1,00E-03	GDPD5
1,654	7,95E-03	GEM
-1,576	1,24E-02	GEN1
2,127	2,32E-02	GFAP
1,836	5,13E-05	GFPT2
-2,687	2,42E-03	GFRA2
1,703	5,11E-03	GGA3
1,573	4,19E-03	GGT1
1,586	9,78E-03	GGTA1
1,543	8,96E-04	GHITM
1,856	1,29E-02	GHR
-2,069	2,20E-02	GIMAP5
1,819	1,63E-02	GIPC3
1,633	1,06E-02	GJA1
-1,873	2,53E-02	Gja6
2,784	7,16E-04	GJB3
-1,865	1,33E-02	GJB6
-1,506	4,20E-03	GK2
1,644	3,71E-05	GLCE
-1,640	1,36E-03	GLDN
-2,449	1,38E-03	GLI1
-1,885	1,08E-02	GLIPR1
-2,117	2,10E-03	GLIPR1L1
2,034	5,37E-03	GLP2R
-1,772	2,06E-02	GLT1D1
-1,706	8,00E-03	GLT25D2
-1,539	1,79E-02	Glyctk
-1,527	1,27E-04	Gm10257
-1,579	8,04E-03	Gm104
-1,686	1,71E-03	Gm10662 (includes others)
-1,507	1,21E-02	Gm10662 (includes others)
-1,589	2,18E-02	Gm10662 (includes others)
-1,609	7,21E-03	Gm10662 (includes others)
-2,647	6,52E-03	Gm11780
1,981	1,82E-02	Gm12605
-1,860	2,81E-02	Gm13088 (includes others)
-1,644	1,81E-02	Gm14316
-1,806	6,71E-03	Gm1527/Gm9679
-1,528	1,16E-02	Gm1527/Gm9679
-2,042	2,68E-02	Gm1527/Gm9679
-1,727	7,01E-03	Gm1527/Gm9679
-1,903	1,50E-02	Gm1527/Gm9679
-1,895	3,35E-03	Gm1527/Gm9679
-1,505	9,31E-03	Gm1527/Gm9679
-1,821	4,20E-03	Gm1527/Gm9679
-1,993	2,97E-03	Gm1527/Gm9679
-1,596	9,29E-03	Gm16050 (includes others)
-1,608	4,29E-03	Gm16432
-1,748	1,70E-02	Gm3045
-1,570	2,85E-02	Gm41
4,160	1,55E-02	Gm4620
-1,523	9,14E-03	Gm4844
1,549	2,84E-02	Gm5068
1,708	2,78E-02	Gm6606
-1,551	2,22E-02	Gm6744
-1,577	7,02E-03	Gm7133 (includes others)
-1,627	7,76E-03	Gm7169
-4,387	1,70E-02	Gm7171
-2,110	7,22E-03	Gm7371
-1,572	1,89E-02	Gm7371
-1,965	4,48E-03	Gm7371
-1,904	6,25E-03	Gm773
-1,853	2,79E-02	Gm885
-1,719	2,54E-03	Gm9880 (includes others)
-1,731	6,31E-03	GML
-1,606	1,87E-02	GMNN
1,533	3,14E-03	GMPPA
-1,608	7,25E-04	GMPR
-1,941	1,36E-03	GNB4
1,892	8,17E-03	GNG12
-1,727	6,70E-04	GNG13
-2,215	3,74E-03	GNGT2
-1,745	2,15E-02	GNGT2
1,539	5,11E-03	GOLT1B
-1,948	4,81E-03	GOT1
-1,630	1,97E-02	GP1BB
-2,600	3,66E-03	Gp49a/Lilrb4
-2,224	5,93E-03	Gp49a/Lilrb4
1,720	3,64E-04	GPBAR1
1,874	1,01E-03	GPC1
-1,955	1,44E-03	GPC2
1,567	1,84E-02	GPD2
1,650	1,67E-02	GPHN
1,738	3,22E-04	GPHN
2,622	7,16E-03	GPI
-1,849	9,33E-05	GPLD1
-2,105	9,71E-03	GPNMB
2,177	3,90E-03	GPR107
-1,879	4,28E-04	GPR123
-1,534	2,71E-03	GPR158
-1,847	3,72E-03	GPR160
-1,545	1,98E-04	GPR171
3,876	2,56E-03	GPR176
-2,580	2,44E-02	GPR183
1,854	2,41E-02	GPR20
-3,588	9,33E-03	GPR37L1
-1,623	2,44E-02	GPR4
2,155	4,89E-04	GPR61
-1,789	1,55E-03	GPR62
-1,525	2,26E-02	GPR65
2,015	5,98E-03	GPR83
-2,319	1,17E-03	GPR84
-2,054	3,01E-03	GPR88
-1,628	9,57E-03	GPRASP1
-1,788	2,34E-03	GPRC5A
-2,147	6,34E-03	GPRIN1
-2,305	2,45E-02	GPRIN3
-1,995	7,16E-03	GPX3
1,596	1,12E-02	GRAMD1A
-1,535	1,71E-02	GRAMD1C
1,859	2,80E-03	GRAMD3
-1,598	6,49E-03	GREM2
-1,600	4,24E-03	GRHL2
1,944	8,95E-03	GRHPR
-2,235	7,65E-03	GRIA3
-2,018	1,25E-02	GRID2
1,516	1,44E-02	GRIP2
-1,595	4,10E-03	GRK4
2,508	1,20E-03	GRK5
-1,915	3,86E-03	Gsdmcl2
1,940	1,32E-02	GSDMD
-2,038	2,24E-03	GSG1
2,362	2,01E-03	GSG1L
1,784	2,19E-02	GSTA1
34,290	1,43E-02	GSTA3
1,904	1,99E-02	GSTA3
9,212	1,37E-04	GSTA5
35,448	8,59E-04	GSTA5
1,859	5,95E-03	GSTK1
-1,524	4,36E-03	Gstm3
1,934	1,30E-02	GSTP1
1,789	1,80E-02	Gstt3
-2,516	1,00E-02	Gstt4 (rat)
-1,618	1,27E-02	GTF2A1L
-2,257	2,97E-04	GTSF1L
1,666	9,28E-03	GUCA2A
-1,863	2,99E-03	GULP1
-1,605	1,31E-02	Gykl1
2,616	2,79E-03	GYPC
2,038	3,69E-03	GYS1
2,320	2,69E-03	GYS1
-1,757	1,12E-02	GYS2
-2,637	5,54E-03	Gzmc
-2,578	6,55E-04	Gzmc
2,491	9,09E-03	GZMM
-2,371	1,07E-02	Gzmn
-1,657	2,02E-02	H19
2,427	3,65E-04	H1F0
2,393	5,80E-03	H1F0
-2,972	1,68E-02	H1FNT
2,050	2,58E-03	H2AFY
2,644	1,01E-03	H6PD
2,012	3,99E-03	H6PD
-3,127	6,77E-03	HAO2
1,624	1,43E-03	HAS1
1,748	2,90E-03	HAUS8
2,890	1,84E-02	HBA1/HBA2
2,271	1,35E-03	HBA1/HBA2
2,626	1,21E-03	HBB
2,733	1,35E-03	HBB
2,327	1,08E-02	HBB
1,941	4,82E-03	HBG1
-1,691	3,40E-03	HCAR1
1,948	1,36E-02	HCFC1R1
-1,543	1,91E-02	HCFC2
-1,514	1,77E-02	HCK
1,588	7,90E-03	HCST
1,733	7,37E-03	HDAC11
2,080	2,33E-03	HDAC5
1,731	1,53E-03	HDAC8
-1,751	8,37E-03	HDHD1
-1,797	2,56E-03	HEATR4
1,527	1,54E-02	HEATR6
1,603	9,99E-03	HEBP1
1,547	9,33E-03	HECA
1,984	1,79E-02	HEG1
-1,846	2,51E-03	HEMGN
-2,095	1,61E-03	HEPH
-1,599	8,96E-03	HFE
3,346	3,88E-03	HGFAC
-3,053	2,03E-03	HHAT
-1,682	2,60E-03	HHEX
-1,737	1,42E-02	HIC1
1,884	1,97E-03	HIF1A
1,511	2,06E-02	HIGD1A
-2,773	5,76E-03	HIGD1B
-2,354	1,07E-02	HILS1
-2,284	1,21E-03	HILS1
-1,537	1,31E-02	HIP1R
-1,560	1,77E-02	HIPK2
-2,071	6,97E-03	HIRA
-1,834	6,57E-03	HIST1H1A
-1,818	4,50E-03	HIST1H1B
-1,650	1,31E-03	HIST1H1B
-1,837	8,26E-04	HIST1H1T
-1,512	1,83E-02	HIST1H2AG (includes others)
-1,707	4,49E-03	Hist1h2ba
-1,509	2,73E-03	HIST1H2BN
7,279	3,59E-04	HIST2H2BE (includes others)
-1,666	3,79E-04	Hist2h4 (includes others)
1,737	3,82E-03	HIVEP2
1,631	1,78E-02	HLA-C
3,045	1,97E-03	HLA-C
1,641	7,88E-03	HLA-C
2,200	3,02E-03	HLA-G
-1,748	3,48E-03	HLX
-2,593	5,38E-03	Hmgb1
-2,030	7,16E-04	HMGB1L1
-2,500	1,33E-03	HMGB4
-2,358	1,19E-03	HMGB4
1,846	5,64E-03	HMGCS1
-1,508	1,48E-02	HMGN5
-1,609	1,38E-02	HMGN5
5,190	1,31E-03	HMOX1
-1,612	2,56E-02	HNRNPA2B1
-1,806	1,14E-02	HNRNPA3
2,542	6,24E-03	HOGA1
-1,528	9,62E-03	HOMER1
-1,836	7,66E-03	HOMEZ
-1,680	5,52E-05	HOOK3
2,377	6,97E-04	HOPX
-2,382	2,76E-03	HOXA6
-1,934	2,54E-02	HOXD10
1,596	5,00E-03	HP
2,739	3,81E-03	HPCAL4
2,243	2,16E-04	HPN
1,508	3,65E-03	HPS1 (includes EG:114638)
-1,537	4,89E-04	Hps5
20,059	7,35E-04	HPX
1,666	4,41E-03	HRASLS
3,132	7,99E-03	HRC
-2,301	5,21E-04	HRK
-1,953	1,07E-02	HS3ST3A1
-2,736	5,37E-04	HS3ST6
-1,971	5,91E-03	HS3ST6
-2,690	3,43E-03	HS6ST2
-1,997	2,86E-02	HSD17B1
-2,617	7,44E-04	HSD3B2
1,570	2,86E-02	HSD3B7
3,554	1,55E-03	HSPA1A/HSPA1B
-2,279	1,77E-02	HSPA4
2,624	3,48E-03	HSPB1
1,837	2,10E-02	HSPB3
2,222	8,96E-04	HSPB7
1,723	1,23E-03	HSPB8
-1,898	2,38E-02	HTR3A
1,753	6,07E-03	HTRA1
-1,905	8,39E-03	Hyal6
-1,754	8,05E-03	HYDIN
-1,723	1,18E-02	ICA1L
12,252	2,21E-05	ICAM1
1,962	4,32E-03	ICAM5
14,885	4,95E-04	ICOSLG
-1,506	5,14E-03	ID4
1,986	2,65E-03	IDH2
1,956	2,22E-03	IDI1
1,647	5,51E-03	IER2
1,959	4,95E-03	IER3
1,697	3,32E-03	IER5
1,690	5,90E-03	IER5
1,995	6,80E-03	IER5L
1,896	5,14E-03	IFITM1
2,022	1,20E-02	IFITM2
1,631	2,85E-02	IFITM3
1,843	1,38E-02	Ifitm7 (rat)
-1,651	2,94E-03	IFNA16
5,671	1,10E-02	IFNB1 (includes EG:15977)
1,857	1,74E-03	IFNGR2
-2,363	3,82E-03	IGF1
-3,075	3,24E-03	IGF1
1,999	4,55E-04	IGF1R
-1,781	2,40E-03	IGF2
2,327	3,12E-04	IGF2BP2
2,006	1,05E-02	IGFBP3
1,792	1,64E-02	IGFBP6
-1,628	1,12E-02	IGFLR1
-1,599	1,37E-03	IGSF10
-1,510	6,75E-03	IGSF11
-2,389	2,95E-03	IGSF6
-2,284	4,35E-03	Igsf7 (includes others)
1,967	1,29E-03	IGSF8
2,713	1,07E-03	IGSF9
3,444	8,65E-04	IKBKE
1,515	2,40E-02	IL10RB
4,040	1,09E-02	IL12B
-1,752	8,39E-03	IL12RB1
1,997	2,10E-03	IL13RA1
1,659	2,64E-03	IL13RA1
3,930	3,08E-03	IL13RA2
3,243	2,83E-02	IL15RA
2,270	2,26E-02	IL17F
-2,064	2,05E-03	IL17RB
2,420	1,36E-02	IL17RD
1,573	2,16E-02	IL17RE
2,116	1,57E-03	IL18BP
22,727	3,50E-06	IL1A
21,939	2,51E-03	IL1A
20,384	3,10E-04	IL1B
-4,109	2,39E-02	IL1RAP
22,002	2,09E-04	IL1RN
3,017	1,34E-03	IL23R
14,863	1,42E-02	IL36B
1,560	1,52E-02	IL4R
3,002	7,38E-04	IL6R
1,506	6,27E-03	IMPACT
-1,861	2,72E-03	INA
-1,698	5,04E-03	INADL
1,891	9,37E-04	INF2
-3,351	4,50E-04	ING3
2,232	1,18E-02	INHBA
2,222	4,27E-03	INPP5B
-1,573	1,93E-02	Inpp5j
-1,796	1,57E-03	INS
2,611	1,67E-03	INSIG1
3,520	5,51E-04	INSIG1
-1,604	2,23E-02	INSL6
-1,545	2,89E-04	INSL6
-1,930	9,09E-03	INVS
1,830	8,05E-03	IP6K1
-1,562	8,35E-03	IPPK
-2,309	2,46E-03	Iqcf3
-2,030	2,56E-03	Iqcf4
-2,710	5,22E-04	IQCF5
-1,523	3,58E-04	IQCG
1,577	5,40E-03	Iqsec2
2,225	1,14E-03	IRAK2
2,828	4,34E-04	IRAK3
2,802	7,81E-04	IRAK3
1,666	2,47E-03	IRF1 (includes EG:16362)
1,598	8,73E-03	IRF1 (includes EG:16362)
2,110	2,29E-02	IRG1
1,880	6,64E-03	IRGQ
2,826	6,78E-03	IRS1
2,023	2,67E-03	IRS1
1,984	1,02E-02	IRS2
-2,154	2,59E-02	ITGA10
-1,513	5,47E-03	ITGA10
1,691	4,05E-03	ITGA5
2,231	1,57E-02	ITGA7
-2,472	1,50E-03	ITGB1
-1,555	5,09E-03	ITGB2
1,894	1,10E-03	ITGB5
-2,092	6,97E-03	ITGBL1
-1,833	2,37E-03	ITIH3
-2,618	1,32E-03	ITIH4
1,524	6,45E-03	ITM2C
-1,638	1,23E-03	ITPKA
1,631	4,50E-03	IVNS1ABP
-2,233	6,38E-04	IZUMO1
-2,103	5,96E-03	IZUMO2
-2,193	5,56E-03	IZUMO2
1,866	8,46E-03	JAK2
-1,832	2,51E-03	JAK3
-1,778	5,26E-03	JRK
1,517	2,48E-03	JUB
2,303	7,85E-03	JUN
2,401	1,43E-03	JUNB
1,769	3,48E-03	KANK1
1,842	4,28E-03	KANK1
-1,627	2,12E-02	KANK2
-1,880	1,76E-02	KATNAL1
-1,709	1,05E-02	KAZALD1
1,533	6,92E-03	Kazn
2,272	3,57E-03	KCNA7
1,632	2,97E-03	KCNB1
-2,484	4,81E-03	KCND2
-2,255	8,41E-04	KCNE2
3,244	3,40E-03	KCNE3
-1,627	8,61E-03	KCNG1
-3,637	8,94E-03	Kcnip2
-2,791	8,09E-03	KCNJ12
-2,241	2,02E-02	KCNJ16
1,547	1,78E-03	KCNJ8
-1,513	2,36E-02	KCNJ9
-1,562	3,96E-03	KCNK13
-2,138	2,47E-03	KCNMB1
-1,530	1,04E-02	KCNMB2
-2,367	3,15E-03	KCNMB4
-1,867	1,39E-03	KCTD15
-2,016	2,35E-03	KDELC2
1,638	3,15E-03	KDELR1
-1,612	2,57E-02	KDM4DL
2,062	1,45E-03	KDM6B
1,517	1,67E-03	KHNYN
3,136	1,00E-03	KIAA0226L
-1,514	1,55E-02	KIAA0895L
1,561	9,99E-03	KIAA1024L
-1,773	1,82E-02	KIAA1211
-1,761	9,58E-04	KIAA1211
1,650	2,64E-03	KIAA1217
-1,613	1,58E-02	KIAA1430
1,520	1,19E-02	KIAA1432
-1,598	9,40E-03	KIAA1598
-1,845	9,38E-03	KIAA1683
-1,771	6,85E-04	KIAA1875
-1,536	1,57E-02	KIAA1919
-1,986	8,71E-03	KIAA1919
2,170	5,65E-03	KIAA1949
2,169	6,28E-04	KIF1C
3,131	1,93E-03	KIF26B
3,404	2,71E-02	KIF26B
-1,601	1,86E-02	KIF27
-1,691	1,31E-03	KIF2B
-1,588	7,95E-04	KIF5B
-1,927	1,77E-02	KIF6
-1,650	1,09E-03	KIF6
-1,554	5,00E-04	KIF9
-1,551	1,02E-02	KIFC2
-1,972	2,28E-02	KITLG
1,622	8,85E-03	KLC4
1,606	5,38E-04	KLF10
2,039	2,95E-03	KLF2
1,667	1,31E-02	KLF3
1,540	5,94E-03	KLF5
1,905	6,86E-04	KLF5
1,761	4,22E-03	KLF6
1,729	5,37E-03	KLF7
1,705	9,25E-04	KLF9
-1,756	1,40E-02	KLHDC4
3,488	5,70E-03	KLHDC8B
1,595	2,33E-02	KLHL26
2,041	9,78E-03	KLHL32
-1,735	2,60E-02	KLHL4
1,850	1,93E-03	Klk1c3
4,571	3,28E-03	KLK9
-1,859	3,48E-03	Klra7 (includes others)
-3,192	1,56E-02	Klra7 (includes others)
1,819	4,71E-03	Kng1
2,438	4,51E-03	Kng1
-1,642	5,10E-03	KPNA6
-1,648	2,05E-02	KPNA6
-1,561	1,51E-03	KREMEN1
2,497	1,10E-02	KRT18
1,970	1,56E-02	KRT23
-1,518	3,79E-03	KRT24
-2,152	1,31E-03	KRT25
-4,806	9,11E-03	Krt42
1,950	1,82E-03	KRT8
-2,403	1,87E-02	Krtap31-1/Krtap31-2
-1,564	1,47E-02	Krtap7-1
-1,795	1,14E-02	KY
-1,511	2,77E-02	LACE1
2,385	4,66E-03	LAG3
-1,783	7,85E-05	LAMA2
1,796	2,46E-03	LAMA4
1,717	3,12E-03	LAMA5
1,730	2,15E-02	LAMB2
-1,713	4,12E-03	LANCL2
-1,557	8,24E-03	LAPTM4A
2,526	2,69E-03	LAPTM5
2,525	6,04E-03	LAYN
6,565	5,20E-03	LCN2
1,639	1,54E-03	LCP1
-1,747	2,75E-02	LCTL
1,570	1,30E-02	LDB3
4,285	3,19E-03	LDLR
2,056	6,17E-03	LDLRAP1
1,697	9,16E-03	LDLRAP1
-1,503	7,79E-03	LEF1
1,848	1,87E-02	LEFTY1
-2,219	1,08E-02	Lekr1
-1,514	7,56E-03	LEMD2
-1,976	5,15E-04	LGALS4
-1,746	2,73E-04	LGALS4
9,006	5,35E-05	LGI2
1,728	5,57E-03	LGI3
-1,618	5,37E-03	LHB
1,817	1,76E-02	LHX9
2,727	2,01E-03	LIFR
-1,691	1,57E-02	LIMD2
-1,643	1,49E-02	LIMK2
-1,577	2,50E-02	LIN28A
-2,180	3,92E-03	LIN28A
7,020	1,78E-03	LINCR
1,767	1,06E-03	LIPA
-1,789	3,57E-03	LIPF
2,638	7,20E-03	Liph
1,507	6,87E-03	LMCD1
-1,551	1,02E-02	LMO1
-1,522	4,02E-03	LNX1
2,606	1,89E-03	LOC100041831
-2,373	7,61E-05	LOC100125384
-2,131	7,24E-03	LOC100129969
-1,720	4,43E-03	LOC100131454
2,583	1,03E-02	LOC100188932
1,566	7,88E-03	LOC100192314
-1,537	1,43E-02	LOC100287718
-2,244	4,00E-03	LOC100288814
-2,710	1,89E-03	LOC100359793
-2,301	7,66E-03	LOC100359805
-2,013	4,64E-04	LOC100359805
-1,783	1,86E-02	LOC100359930
-1,622	1,70E-02	LOC100360244
-1,525	1,39E-02	LOC100360296
-1,898	1,13E-02	LOC100360801
-1,542	5,05E-03	LOC100361389
-1,709	2,23E-02	LOC100362251
-1,524	2,64E-02	LOC100362888
-3,153	2,09E-02	LOC100363034
-2,551	1,39E-04	LOC100363034
-2,952	1,83E-02	LOC100363229
1,595	3,94E-03	LOC100363350
-1,727	9,82E-04	LOC100364190
1,584	8,80E-03	LOC100364461
1,610	2,11E-02	LOC100364602
-2,445	1,08E-02	LOC100364705
-2,678	8,46E-03	LOC100364705
-2,021	4,41E-03	LOC100364786
-1,864	5,00E-03	LOC100364812
-1,602	1,16E-02	LOC100364892
2,968	7,15E-03	LOC100364993
-2,002	6,78E-03	LOC100365367
-1,833	2,00E-02	LOC100365814
2,204	1,05E-03	LOC100366132
-2,426	5,22E-04	LOC100505478
-2,329	1,43E-02	LOC100506049
-2,442	2,28E-03	LOC100507421
-1,518	1,19E-02	LOC171573
-2,662	1,80E-02	LOC253724
-4,286	4,88E-04	LOC255411
-2,143	1,90E-02	LOC259246 (includes others)
-2,303	1,63E-03	LOC288521 (includes others)
-1,959	2,68E-02	LOC288521 (includes others)
-2,561	2,49E-03	LOC291480
-1,961	2,30E-03	LOC291516 (includes others)
-2,565	9,45E-03	LOC291516 (includes others)
-3,009	2,38E-03	LOC291516 (includes others)
-2,322	3,08E-03	LOC291516 (includes others)
-2,287	6,94E-03	LOC291516 (includes others)
-2,170	7,06E-04	LOC291516 (includes others)
-2,785	1,14E-02	LOC291516 (includes others)
-2,286	1,33E-03	LOC291516 (includes others)
-2,232	6,70E-04	LOC291516 (includes others)
-2,819	7,40E-04	LOC291516 (includes others)
-1,622	1,16E-02	LOC292722
-1,596	1,17E-02	LOC296778 (includes others)
-1,606	4,44E-03	LOC296778 (includes others)
-1,973	1,38E-03	LOC296778 (includes others)
-1,596	4,04E-03	LOC296778 (includes others)
-1,694	1,02E-02	LOC296778 (includes others)
-1,666	7,64E-03	LOC296778 (includes others)
-1,581	1,35E-03	LOC296778 (includes others)
-1,730	1,20E-02	LOC296778 (includes others)
-1,645	2,88E-03	LOC296778 (includes others)
-1,663	1,84E-02	LOC296778 (includes others)
-1,595	1,02E-02	LOC296778 (includes others)
-1,622	1,04E-02	LOC296778 (includes others)
-1,796	2,17E-02	LOC296778 (includes others)
-1,682	1,78E-02	LOC296778 (includes others)
-1,702	1,00E-02	LOC296778 (includes others)
-1,525	1,58E-03	LOC296778 (includes others)
-1,570	2,67E-03	LOC296778 (includes others)
-1,514	4,51E-03	LOC296778 (includes others)
-1,680	6,82E-03	LOC296778 (includes others)
-1,767	1,32E-02	LOC296778 (includes others)
-1,536	5,12E-03	LOC296778 (includes others)
-1,761	6,35E-03	LOC296778 (includes others)
-1,680	4,10E-04	LOC296778 (includes others)
-2,346	4,18E-03	LOC296778 (includes others)
-1,756	1,18E-02	LOC296884
-2,262	4,17E-05	LOC300308
-1,620	2,75E-02	LOC300308
-2,324	5,53E-03	LOC300308
-2,802	4,09E-03	LOC302085 (includes others)
-2,338	5,20E-03	LOC302085 (includes others)
-1,788	2,98E-03	LOC304239/LOC498132
-2,890	3,25E-03	LOC305103
2,100	1,13E-03	LOC305633
-1,718	1,57E-02	LOC308198 (includes others)
-2,284	1,50E-03	LOC308198 (includes others)
-1,650	2,84E-02	LOC308198 (includes others)
-1,753	2,74E-02	LOC308198 (includes others)
-1,575	9,19E-03	LOC308198 (includes others)
-2,420	2,23E-02	LOC308198 (includes others)
-1,667	8,21E-03	LOC308198 (includes others)
-1,647	1,85E-02	LOC308198 (includes others)
-2,263	1,51E-03	LOC308198 (includes others)
-1,611	2,41E-02	LOC308198 (includes others)
-2,040	8,05E-03	LOC308198 (includes others)
-1,602	1,73E-02	LOC308198 (includes others)
-2,119	9,65E-04	LOC308198 (includes others)
-1,955	7,18E-03	LOC308198 (includes others)
-1,898	6,35E-03	LOC308198 (includes others)
-1,731	2,37E-04	LOC311352
1,673	1,18E-02	LOC314140
-5,253	2,52E-02	LOC317070 (includes others)
-1,723	2,13E-03	LOC317070 (includes others)
-1,685	1,18E-02	LOC317070 (includes others)
-1,666	1,60E-02	LOC365985
-2,820	4,79E-03	LOC367436/LOC503283
-2,311	2,05E-03	LOC367436/LOC503283
-2,362	2,05E-02	LOC389895
-1,626	3,79E-03	LOC402160
-2,515	2,06E-02	LOC441869
-2,710	4,17E-03	LOC494527
-1,935	1,50E-02	LOC497796
-1,559	2,47E-02	LOC498084
-1,776	2,58E-03	LOC498277
-1,768	1,71E-02	LOC498971
1,520	1,10E-02	LOC498972
-1,677	6,44E-03	LOC499124
-1,749	3,55E-03	LOC499234
-1,589	4,94E-03	LOC500594
-2,216	1,50E-02	LOC501388 (includes others)
-1,876	2,88E-03	LOC501391
-2,207	1,14E-02	LOC502274
-2,010	1,87E-03	LOC502274
-1,808	8,97E-03	LOC502371
-1,669	7,09E-03	LOC642574
-2,219	1,34E-02	LOC644100
-1,692	2,73E-03	LOC646498
-1,761	2,14E-02	LOC648044
8,096	9,56E-04	LOC653486/SCGB1C1
1,659	5,94E-03	LOC678704
-1,763	9,57E-03	LOC678910
-2,557	5,60E-03	LOC679376
-1,545	2,57E-02	LOC679404
1,700	4,95E-03	LOC679462
-3,219	3,78E-03	LOC679468
-1,852	1,01E-02	LOC679474
1,738	1,16E-02	LOC680377
-1,848	1,25E-02	LOC680578
-2,811	3,88E-03	LOC681032/LOC689352
-1,568	9,27E-03	LOC681067 (includes others)
-1,588	1,42E-02	LOC681067 (includes others)
-1,855	1,91E-03	LOC681067 (includes others)
1,631	2,66E-02	LOC681458
-1,783	5,95E-03	LOC681749
2,183	1,84E-03	LOC681872
-2,057	4,67E-03	LOC681924
-1,742	1,41E-03	LOC681936
-2,302	1,06E-02	LOC682006
-2,382	4,71E-03	LOC682074
-1,656	3,43E-03	LOC682195
-1,576	2,77E-02	LOC682360
2,237	3,03E-03	LOC682408
2,330	4,26E-03	LOC682489
2,504	6,66E-04	LOC682829
-1,565	1,19E-02	LOC682831
-2,168	2,48E-03	LOC682846
-2,041	3,09E-03	LOC682925
-1,501	1,67E-02	LOC683156
-1,632	3,40E-03	LOC683156
5,764	1,18E-04	LOC683206
1,951	1,72E-02	LOC683313
-2,894	4,93E-04	LOC683415
1,646	1,69E-02	LOC683460
-1,579	2,25E-02	LOC683514
2,054	2,00E-04	LOC683516
1,635	2,06E-02	LOC683516
-1,635	3,72E-03	LOC683581
-2,157	3,38E-03	LOC683685
-1,686	8,42E-03	LOC683719
1,998	8,64E-04	LOC683891
-1,677	2,73E-03	LOC683992
-1,558	1,53E-03	LOC684112
-2,025	1,50E-03	LOC684444
-2,620	1,34E-02	LOC684560
2,016	1,67E-02	LOC684681
-2,047	1,01E-02	LOC684685
2,247	1,36E-02	LOC684773
2,324	1,67E-02	LOC684871
2,078	1,43E-02	LOC684924
-2,087	4,27E-03	LOC684932
1,953	1,43E-02	LOC685001
-2,039	5,37E-03	LOC685203
-2,012	5,55E-04	LOC685408
-2,015	2,84E-02	LOC685699
3,773	2,76E-04	LOC686120
-1,583	2,55E-03	LOC686142 (includes others)
-1,599	2,89E-03	LOC686142 (includes others)
-1,548	1,59E-02	LOC686142 (includes others)
-1,608	2,56E-03	LOC686142 (includes others)
-1,828	4,02E-03	LOC686142 (includes others)
2,251	4,23E-03	LOC686326
-1,875	1,03E-03	LOC686412
-1,749	1,02E-03	LOC686437
-2,469	3,01E-03	LOC686680
2,270	8,97E-04	LOC686781
-2,243	3,45E-04	LOC686961
-1,808	2,27E-02	LOC687001
-1,554	3,54E-03	LOC687047
-2,200	5,38E-03	LOC687056
-1,619	2,63E-02	LOC687472
-1,595	2,77E-03	LOC687483
1,673	1,70E-03	LOC687508
1,918	2,27E-03	LOC687510
1,688	3,62E-03	LOC687510
-1,826	1,05E-03	LOC687801
2,378	4,82E-03	LOC687813
-1,568	9,89E-03	LOC687827
-2,518	1,80E-03	LOC687856
2,159	5,16E-04	LOC688289
-1,735	1,55E-02	LOC688321
2,009	1,08E-03	LOC688539
1,534	6,34E-03	LOC688708
-1,763	9,65E-03	LOC689129 (includes others)
-1,561	1,51E-03	LOC689129 (includes others)
-1,634	1,20E-02	LOC689129 (includes others)
-3,322	2,68E-02	LOC689303 (includes others)
-1,636	1,87E-02	LOC689316
-2,631	9,84E-03	LOC689398/LOC690940
-1,903	2,80E-02	LOC689600/RGD1564599
12,830	5,61E-03	LOC689756
-1,754	2,59E-03	LOC689786
1,510	1,73E-02	LOC690096
2,542	7,40E-03	LOC690130
-1,587	6,71E-03	LOC690209/Nek2
-2,009	2,69E-02	LOC690274
-1,862	1,39E-02	LOC690295
-2,970	1,63E-02	LOC690521
-2,017	1,35E-03	LOC690521
2,944	3,78E-04	LOC690768
-1,802	4,02E-03	LOC690776
-2,634	1,95E-02	LOC690930
-1,995	1,47E-02	LOC691047
-1,631	9,42E-03	LOC691300
2,440	2,60E-02	LOC691300
-2,184	1,61E-02	LOC691700
-1,556	1,13E-02	LOC728307/LOC728317
1,505	8,33E-03	LOC728953
2,897	3,52E-03	LOX
-1,637	1,70E-03	LOXL1
1,574	1,43E-03	LOXL4
1,620	4,47E-03	LOXL4
-1,966	9,44E-03	LPAR1
1,772	2,01E-02	LPAR6
-1,899	4,57E-04	Lpcat2b
-2,616	4,92E-03	LPGAT1
-1,553	7,09E-03	LPHN1
1,686	7,06E-03	LPHN3
-1,726	9,49E-03	LPP
-3,378	2,70E-03	LPPR3
-1,921	2,15E-03	LPPR4
-1,571	5,56E-03	LPXN
2,424	1,63E-03	LRFN3
1,627	4,63E-03	LRFN4
1,635	1,93E-02	LRFN4
1,623	9,79E-03	LRIG2
2,617	2,62E-03	LRP2
2,020	3,20E-03	LRP2
2,380	6,18E-04	LRP5
-1,566	1,15E-03	LRRC14
-2,188	1,95E-02	LRRC18
-1,530	1,14E-02	LRRC27
-1,584	5,25E-03	LRRC48
1,707	1,93E-02	LRRC4B
-2,311	2,38E-03	LRRC52
-1,573	2,56E-02	LRRC56
-1,770	2,04E-03	Lrrc6
-1,850	1,72E-03	Lrrc6
-1,575	7,48E-04	LRRC63
-1,520	1,22E-02	LRRC71
1,664	1,25E-02	LRRFIP1
2,418	4,86E-04	LRTOMT
-1,665	1,48E-02	LSAMP
3,001	6,83E-03	LTB
1,975	1,63E-02	LTC4S
-1,763	2,17E-02	Ly6c (includes others)
2,785	3,83E-03	LY9
-1,565	1,74E-02	LYPD1
1,672	2,32E-03	LYPD2
-1,794	8,26E-03	LYVE1
-2,833	4,08E-04	Lyz1/Lyz2
-2,526	3,70E-03	LYZL1
-2,102	4,28E-03	LYZL4
-2,658	2,38E-03	LYZL6
1,577	2,14E-03	MACROD1
1,953	2,72E-03	MAD2L1BP
1,601	1,94E-02	MAD2L2
2,553	1,64E-02	MADCAM1
3,397	2,91E-03	MAFF
1,556	1,28E-02	MAFK
-2,064	2,75E-03	MAGEB16
-1,596	1,33E-02	MAGEB2
-1,852	8,55E-03	MAGEB5
1,897	8,68E-03	MAGEE1
-1,572	1,49E-02	MAK
-2,134	1,35E-03	MAN2A1
-1,584	1,47E-02	MAN2A1
1,511	2,15E-02	MANF
2,570	2,86E-03	MAOA
1,978	3,42E-03	MAP2K6
2,140	9,22E-03	MAP3K1
1,544	4,57E-03	MAP3K2
1,815	2,41E-04	MAP3K6
4,731	4,40E-04	MAP3K8
-1,935	6,96E-03	MAPK10
-1,551	1,45E-02	MAPK15
-1,626	5,13E-03	MAPK8IP1
1,555	1,43E-02	MAPK8IP3
-1,574	2,36E-03	MARCH11
2,033	1,51E-03	MARCKS
1,530	2,19E-02	MARVELD2
-1,669	5,02E-03	Masp1
-1,541	1,58E-03	Masp1
2,287	1,97E-02	MASP2
-1,637	9,32E-03	MAST3
1,698	2,52E-03	MAST4
-1,697	3,63E-03	MATN2
1,889	3,89E-03	MAU2
-1,564	2,25E-02	MB21D2
-1,703	1,74E-04	MBD3 (includes EG:17192)
-1,893	3,88E-03	MBD3L1
15,503	1,11E-02	MBP
-1,519	8,02E-03	MCAM
-2,338	2,58E-03	Mcart1l
-1,516	2,48E-03	MCAT
-1,836	7,06E-03	MCM10 (includes EG:307126)
1,521	2,76E-02	MCM4
-1,653	1,96E-03	MCM7
1,600	3,35E-03	Mcpt1
-2,853	4,23E-03	Mcpt8
-2,675	2,54E-02	Mcpt8
-2,804	1,50E-03	Mcpt8
-2,803	2,35E-03	Mcpt8
-3,635	1,88E-03	Mcpt8
-1,802	6,97E-03	MDH1B
-1,712	1,38E-03	MDK
2,300	6,17E-03	MECP2
-1,512	1,18E-02	MEFV
-1,573	2,50E-03	MEMO1 (includes EG:298787)
1,674	1,91E-02	MEP1B
1,697	1,36E-02	MESDC1
-2,389	6,59E-03	METRN
1,774	2,98E-03	METTL20
-2,278	3,70E-03	MFAP4
-1,746	1,03E-02	MFSD6
-1,776	1,33E-02	MFSD6L
-1,583	2,82E-02	MFSD7
1,583	2,42E-02	MGAT1
[truncated: 1,265 more rows]

## Sheet: BPA 1 nM D14
Fold Change	p-value	Symbol
3,023	4,06E-04	1100001G20Rik
1,501	1,57E-04	1300017J02Rik
4,044	6,75E-04	1600014K23Rik
3,056	2,91E-03	1600029D21Rik
-3,908	5,19E-04	1700007B14Rik
-3,062	9,10E-04	1700007B14Rik
-1,890	1,49E-02	1700007K09Rik
-1,934	6,49E-04	1700008I05Rik
-1,899	1,06E-03	1700009N14Rik
-2,738	6,95E-05	1700011A15Rik
-1,745	2,41E-02	1700011L22Rik
-4,568	1,25E-03	1700012A03Rik
-2,392	7,13E-03	1700012B07Rik
-1,753	1,97E-04	1700013G24Rik
-1,809	2,78E-02	1700014D04Rik
-2,592	2,16E-04	1700015G11Rik
-2,123	2,89E-03	1700016D06Rik
-2,482	1,42E-02	1700027A15Rik
-2,238	1,18E-02	1700034J05Rik
-2,795	6,92E-04	1700042B14Rik (includes others)
-2,753	2,40E-02	1700042B14Rik (includes others)
-3,323	3,54E-06	1700045I19Rik
-3,538	7,35E-05	1700067P10Rik
-3,322	1,46E-05	1700067P10Rik
-2,905	3,09E-04	1700074P13Rik
-5,919	6,87E-03	1700080E11Rik
2,919	4,30E-03	1700080O16Rik
2,734	1,84E-05	1700080O16Rik
-1,525	1,12E-02	1700106J16Rik
-2,556	9,38E-03	1700109H08Rik
-2,172	3,26E-03	1700123L14Rik
-1,860	7,67E-03	1700129C05Rik
-1,511	7,88E-03	2010106E10Rik
2,685	2,42E-04	2010107G12Rik
-1,844	6,70E-04	2210010C04Rik
2,130	1,91E-02	2310033E01Rik
2,761	7,35E-05	2610528A11Rik
1,532	8,30E-04	3110001I22Rik
1,808	1,46E-02	3110001I22Rik
2,478	1,50E-03	3110001I22Rik
-3,048	2,42E-03	4921501E09Rik
-4,846	4,08E-04	4921511C20Rik
-6,489	3,73E-05	4921511C20Rik
-2,296	5,26E-05	4921530L21Rik
-1,683	2,78E-02	4930402F06Rik
-4,700	1,51E-03	4930408F14Rik (includes others)
-4,436	1,56E-02	4930415L06Rik
-2,471	1,93E-02	4930430A15Rik
-3,365	9,07E-04	4930433I11Rik
-2,734	1,54E-03	4930468A15Rik
-2,906	7,84E-05	4930474N05Rik
-3,885	8,10E-04	4930474N05Rik
-1,899	4,37E-06	4930474N05Rik
-4,000	7,83E-06	4930474N05Rik
-2,185	1,71E-03	4930474N05Rik
-1,873	1,04E-03	4930474N05Rik
-2,207	8,46E-05	4930474N05Rik
2,872	1,02E-03	4930486L24Rik
3,486	3,23E-03	4930502E18Rik
-2,950	5,28E-04	4930542N07Rik
-7,531	7,35E-04	4930549C01Rik
-2,698	6,24E-03	4930579G22Rik
-1,994	1,23E-04	4930579G22Rik
-1,617	2,19E-02	4931406B18Rik
-1,626	1,68E-02	4931409K22Rik
-2,232	1,85E-03	4931417E11Rik
-2,522	6,96E-05	4931423N10Rik
-2,450	4,19E-03	4931431F19Rik
-1,700	6,59E-03	4933403O03Rik/Dux
-2,002	3,59E-03	4933415F23Rik
-2,463	5,19E-03	4933427G17Rik
-2,212	1,18E-02	4933436I01Rik
5,489	5,63E-04	5330437I02Rik
6,267	2,25E-04	5330437I02Rik
-1,710	2,64E-02	5430435G22Rik
-2,293	9,14E-03	5830473C10Rik
-3,544	1,37E-04	5830473C10Rik
-9,117	5,96E-04	6030498E09Rik
-7,982	2,36E-03	6030498E09Rik
-1,564	1,45E-02	6430531B16Rik
-3,674	2,45E-04	8030411F24Rik
2,308	2,51E-03	9530082P21Rik
1,682	1,95E-02	A230065H16Rik
1,544	1,65E-02	AAAS
1,828	1,52E-03	AACS
-1,689	1,06E-02	AADAT
-1,807	6,48E-04	AAK1
-1,527	3,51E-04	AASDH
-8,113	2,09E-05	AATK
-1,514	5,71E-03	ABAT
1,652	5,37E-03	ABCA1
-2,319	1,93E-03	Abca16
-2,028	9,61E-04	Abca17
8,185	4,03E-06	ABCA4
2,089	4,53E-03	Abca8a
14,315	8,25E-05	Abcb1b
8,066	2,43E-03	Abcb1b
-2,516	1,82E-02	ABCB8
-2,209	1,31E-03	ABCC1
1,560	1,04E-02	ABCC1
-2,269	1,11E-02	ABCC4 (includes EG:10257)
-2,607	3,96E-04	ABCC5
-1,869	2,13E-02	ABCC6
-2,563	5,34E-03	ABCC9
-2,405	9,45E-05	ABCC9
-1,932	3,20E-03	ABCD3
1,516	2,04E-03	ABCF1
1,615	5,27E-03	ABCF2
1,591	1,42E-02	ABCF2
1,589	2,34E-02	Abcg3l1/Abcg3l3
-1,614	8,39E-03	Abcg3l2
-1,936	1,40E-04	ABHD11
-1,852	8,27E-04	ABHD11
-1,675	9,69E-03	ABHD16A
-2,286	7,79E-05	ABHD4
1,720	7,86E-03	ABI1
-1,824	9,04E-03	ABI3
1,907	1,09E-03	ABL1
2,419	7,87E-04	ABL2
-1,820	1,11E-03	Abp10
-1,823	6,16E-04	ABR
1,785	3,25E-04	ABT1
2,744	6,58E-03	ABTB2
-1,735	1,83E-03	ACAA2
-2,289	6,79E-06	Acad10
1,586	1,07E-04	ACAD11
-1,935	2,69E-04	ACAD9
-2,115	1,40E-02	ACADSB
3,949	3,12E-04	ACAP1
-1,708	2,28E-02	ACAP3
-1,830	3,30E-05	ACAT2
3,134	1,30E-02	Accn1
-3,405	2,76E-04	ACCN4
-1,715	3,51E-05	ACE
-2,413	7,19E-06	ACE
4,165	5,07E-03	ACER2
3,626	3,04E-05	ACER2
-2,474	5,63E-03	ACMSD
-1,913	8,11E-04	ACN9 (includes EG:362323)
-1,647	1,08E-02	ACO2 (includes EG:11429)
-4,149	2,28E-05	Acot1
-1,562	1,98E-03	ACOT13
-4,502	4,11E-03	ACOT4
-3,917	6,04E-05	ACOT4
1,542	3,19E-04	ACOT7
-1,578	2,45E-03	ACP6
-2,005	1,44E-03	ACPT
-1,673	4,86E-03	ACR
-1,708	4,20E-03	ACRBP
-2,376	2,69E-03	ACRV1
-4,121	9,37E-05	ACSBG1
-1,769	1,42E-04	ACSBG2
2,235	8,25E-06	ACSL1
-1,610	7,60E-04	ACSL4
-1,503	8,12E-03	ACSM2A
-3,724	4,35E-03	ACSM5
-11,834	8,72E-07	ACSS1
-1,623	1,80E-02	ACSS3
-11,228	5,89E-04	ACTA2
-9,466	3,57E-07	ACTG2
-11,354	1,26E-06	ACTG2
-5,937	1,00E-02	Actl9b
2,464	5,88E-03	Actr1b
1,548	1,16E-03	ACTR5
-2,081	2,44E-03	ACTRT1
-2,242	4,03E-03	ACTRT2
3,333	1,71E-03	ACVR1B
-1,847	2,08E-02	ACVR2B
-1,598	1,06E-03	ACY3
-3,216	1,77E-03	Acyp2 (rat)
-3,571	2,72E-03	Acyp2 (rat)
1,608	2,23E-03	ADA
2,660	5,44E-06	Adad2
-1,663	5,84E-03	ADAM10
2,579	3,06E-04	ADAM17
-3,666	2,82E-06	ADAM19
-2,292	2,55E-04	Adam1a
-2,443	1,31E-02	Adam24
-2,685	3,67E-03	Adam26a/Adam26b
-4,778	3,40E-04	Adam26a/Adam26b
-2,615	1,41E-04	Adam26a/Adam26b
-2,295	2,63E-03	Adam3
-3,388	1,60E-03	ADAM30
-2,171	3,83E-03	Adam4/Gm4787
-3,132	3,62E-03	Adam4/Gm4787
-2,328	6,92E-04	ADAM6
-1,653	1,35E-03	ADAM9
-2,370	1,02E-04	ADAMTS1
-2,393	4,28E-04	ADAMTS15
-2,119	3,70E-03	Adamts17
-1,889	2,47E-05	ADAMTS2
3,489	5,61E-06	ADAMTS4
-2,177	9,97E-03	ADAMTS7
-4,049	1,72E-03	ADAMTS9
5,554	6,10E-04	ADAR
-1,743	2,01E-02	ADCK3
-2,486	1,10E-03	ADCY10
1,789	4,99E-03	ADCY6
-1,799	2,71E-02	ADCYAP1 (includes EG:11516)
-2,524	5,99E-03	ADD1
-1,511	2,80E-02	ADD2
-2,762	9,46E-04	ADH1C (includes EG:11522)
-2,120	5,28E-05	ADI1 (includes EG:104923)
-3,074	2,65E-03	ADK
1,562	6,61E-03	ADM
1,684	2,00E-02	ADM2
2,947	2,45E-05	ADORA2A
7,026	1,22E-05	ADORA2B
1,834	1,38E-04	ADPRHL2
-1,612	1,27E-02	ADRA1B
2,897	3,30E-03	ADRA1B
1,634	5,67E-03	ADSL
-1,708	1,13E-02	ADSS
-3,155	3,53E-04	AEBP1
1,634	4,05E-04	AEBP2
3,449	8,25E-04	AEN
1,554	9,70E-04	AFAP1L1
2,155	2,27E-02	AFAP1L2
-2,584	5,06E-03	AFF2
1,890	1,44E-02	AFF4
1,514	1,49E-02	AFG3L2
-1,572	4,73E-04	AGBL2
1,657	4,61E-05	AGK
-1,585	1,07E-03	AGMO
-1,769	2,12E-03	AGPAT4
1,817	2,44E-03	AGRN
2,097	2,66E-04	AGRN
-2,617	1,84E-03	AGT
-2,088	4,32E-03	Agxt2l2
-2,690	4,55E-03	AHDC1
2,425	2,63E-03	AHRR
1,701	1,27E-04	AHSG
-2,378	2,98E-05	AIF1 (includes EG:11629)
-2,405	1,32E-04	AIF1 (includes EG:11629)
-2,013	7,20E-04	AIF1L
1,549	1,73E-04	AIFM2
-1,590	2,49E-03	AIG1
-1,640	8,27E-03	Aim1
4,535	6,22E-03	AIM2 (includes EG:304987)
1,782	1,71E-02	AIMP1
2,242	8,24E-03	Ajap1
-1,709	1,11E-02	AK1
1,548	7,41E-05	AK2
-2,349	1,85E-03	AK3
3,990	6,74E-05	AK4
-3,581	8,56E-05	AK7
-1,625	3,05E-03	AKAP1
-1,559	2,05E-03	AKAP1
-4,348	9,01E-04	AKAP12
-1,750	5,89E-03	AKAP13
-2,750	5,82E-04	AKAP14
2,230	2,36E-03	AKAP2/PALM2-AKAP2
-1,725	1,27E-03	AKAP3
-3,022	1,72E-05	AKAP4
-3,045	1,95E-03	AKD1
3,377	4,90E-06	AKIP1
1,677	4,09E-03	AKIRIN1
2,203	2,56E-02	AKNA
1,952	4,67E-03	AKNA
1,641	4,24E-04	AKR1A1
2,645	7,84E-04	AKR1B15
-2,996	5,76E-04	Akr1b7
2,738	5,24E-03	Akr1c12/Akr1c12l1
3,120	2,35E-04	Akr1c12/Akr1c12l1
-3,494	1,55E-04	Akr1c14
-1,648	2,01E-04	Akr1c19
-1,764	2,33E-02	AKR1C4
-1,627	1,24E-03	AKR1E2
-2,176	6,54E-04	AKR7A2
-1,828	8,54E-04	AKR7A3
-2,048	4,93E-03	AKT1S1
-1,922	2,71E-04	ALAD
1,812	2,81E-04	ALAS1
-9,109	3,92E-05	ALAS2
-1,547	6,00E-04	ALDH1A3
2,406	4,87E-04	Aldh1a7
1,890	4,43E-05	ALDH1L1
2,911	7,11E-03	ALDH1L2
-3,139	5,43E-03	ALDH3A1
-2,301	9,92E-03	ALDH5A1
-3,190	2,45E-04	ALDH5A1
-2,230	1,43E-02	ALDH7A1
1,754	9,76E-04	ALDOA
1,544	1,33E-02	ALG10
1,665	1,71E-04	ALG12 (includes EG:315212)
-2,165	3,18E-05	ALG14 (includes EG:199857)
1,938	2,06E-03	ALKBH3
1,894	6,15E-05	ALKBH6
-2,653	1,47E-04	ALLC
4,324	4,78E-04	Alox12e
1,787	4,92E-03	ALOXE3
-1,966	1,57E-02	ALS2CR8
-1,789	1,08E-02	ALX3
-1,542	1,83E-02	ALX4
2,206	2,83E-03	AMBRA1
-1,531	3,88E-03	AMD1
-6,027	5,28E-05	AMH
-4,002	5,78E-05	AMHR2
4,334	3,03E-04	AMN
2,930	7,36E-03	AMPD1
2,544	7,15E-04	AMPD3
-1,865	2,00E-02	AMPH
2,005	4,13E-03	AMY2A
-1,971	6,96E-04	ANAPC1/LOC100286979
-3,187	2,41E-06	ANAPC13
-2,074	6,80E-03	ANAPC13
2,619	1,06E-02	ANGPT1
2,307	2,42E-02	ANGPT2
-5,997	1,53E-02	ANGPTL1
-9,006	2,14E-06	ANGPTL1
11,077	1,08E-03	ANGPTL4
-2,538	1,11E-04	ANKAR
-2,073	2,61E-02	ANKH
-2,129	3,63E-04	ANKIB1
1,521	1,96E-02	ANKRD13C
1,748	2,96E-03	ANKRD28
-1,518	9,87E-04	ANKRD29
4,623	1,99E-03	ANKRD33B
6,899	1,15E-05	ANKRD37
-2,171	1,19E-04	ANKRD40
-1,692	8,82E-03	ANKRD42
-1,736	5,88E-03	ANKRD45
-2,691	6,24E-03	ANKRD5
3,808	4,02E-03	ANKRD50
1,853	1,85E-02	ANKRD50
-1,712	2,61E-02	ANKRD53
-2,287	1,44E-03	ANKRD60
-3,227	1,17E-02	Ankrd61
-1,710	2,08E-03	ANKRD7
-2,773	4,97E-04	ANKS1A
2,293	2,20E-03	Anks4b
-2,461	1,43E-02	ANKS6
-3,515	4,70E-03	Ano2
-2,618	2,07E-04	ANO4
-2,140	2,61E-04	ANO6
-1,684	1,49E-03	ANP32A
1,635	8,54E-03	ANP32B
-1,898	1,95E-02	ANTXR1
-1,604	4,13E-03	ANXA1
2,063	6,53E-03	ANXA7
-3,022	8,95E-05	ANXA8/ANXA8L1
-3,640	1,49E-02	ANXA9
4,353	1,45E-03	Aoc2
-2,581	1,70E-02	AOC3
-2,458	1,30E-02	Aox3
1,530	2,04E-02	AP1B1
-1,798	3,79E-04	AP1S2
-2,002	3,18E-03	AP1S2
-1,576	1,32E-02	AP2S1
1,561	3,59E-03	APAF1
1,713	1,90E-03	APAF1
1,632	1,00E-02	APBA3
3,230	1,53E-03	APBB1
-3,808	3,65E-05	APC2 (includes EG:10297)
-3,076	2,76E-03	APEX2
2,155	1,11E-02	APH1B
1,722	2,12E-03	APH1B
1,718	1,41E-04	APLF
-5,006	1,42E-02	APOBEC1
-8,083	3,23E-05	APOC1
-3,067	1,43E-03	APOC3
-2,692	8,63E-04	APOD
-2,076	3,74E-04	APOE
5,666	1,45E-03	Apol11a
19,319	2,83E-05	APOL3
2,635	6,23E-03	Apol3/LOC681351
2,153	6,11E-05	Apol3/LOC681351
3,042	9,22E-04	Apol3/LOC681351
38,934	6,70E-08	Apol9a
8,211	4,09E-03	APOLD1
-1,544	7,00E-05	APOO
-2,161	2,59E-04	APPL2
-2,065	1,21E-02	AQP11
-2,891	3,08E-04	AQP12A/AQP12B
-27,903	4,18E-05	AQP2
-2,127	2,49E-03	AQP7
-6,848	1,47E-05	AQP8
-2,085	3,56E-05	AQP9
-1,697	5,18E-03	AR
1,665	8,83E-03	ARAF
2,152	1,89E-04	ARAF
-2,863	9,58E-03	ARAP2
-1,941	6,85E-03	ARAP2
-2,672	3,56E-06	ARC
1,945	1,22E-02	ARCN1
1,523	1,60E-02	Arf2
1,853	9,99E-04	ARF6
1,843	2,23E-03	ARFGAP2
1,682	2,57E-03	Arfgap3
1,627	7,83E-03	ARG1
2,564	8,91E-03	ARG2 (includes EG:11847)
-2,664	2,97E-03	ARHGAP1
-3,968	2,79E-02	ARHGAP11A
-1,879	9,42E-04	ARHGAP18
-2,639	2,13E-03	ARHGAP20
2,442	2,01E-04	ARHGAP22
1,725	2,59E-02	ARHGAP28
-1,919	5,44E-05	ARHGAP35
2,177	1,11E-02	ARHGAP42
9,182	1,74E-05	ARHGAP8/PRR5-ARHGAP8
-2,847	1,68E-05	ARHGEF10
2,021	1,12E-02	ARHGEF11
1,913	3,98E-04	ARHGEF17
1,693	1,13E-03	ARHGEF19
-1,561	2,68E-03	ARHGEF26
-2,592	1,85E-03	ARHGEF3
-1,898	8,33E-03	ARHGEF33
-5,512	2,92E-04	ARHGEF4
-2,691	5,67E-04	ARHGEF4
1,600	1,08E-02	ARHGEF5
-2,894	4,56E-05	ARHGEF9
-2,393	5,18E-04	ARHGEF9
-1,554	2,17E-02	ARID3B
-1,819	1,76E-04	ARID4A
-1,873	2,08E-02	ARL10
-6,841	9,62E-07	ARL15
1,859	4,25E-03	ARL4C
1,687	1,94E-02	ARL5A
40,406	1,35E-06	ARL5C
2,188	1,59E-02	ARL6IP6
-2,108	8,40E-03	ARMC2
-1,527	3,06E-04	ARMC4
-2,544	4,09E-04	ARMC4
-1,823	2,52E-02	ARMC5
2,086	6,19E-03	ARMC8
2,213	1,32E-03	ARMC8
1,919	1,77E-02	ARMC9
-2,651	1,55E-02	ARNT2
-2,301	2,06E-03	ARNT2
1,909	1,52E-05	ARNTL
2,156	8,81E-04	ARPC1B
1,969	2,77E-02	Arpc5l
1,658	5,13E-04	ARPP19
-28,336	3,26E-04	ARPP21
-8,678	1,49E-04	ARPP21
1,783	3,50E-04	ARRB2
2,083	3,17E-04	ARRDC1
8,552	5,27E-06	ARRDC4
-2,372	1,78E-03	ARRDC5
-1,662	7,39E-03	ARSA
-1,756	2,64E-02	ARSB
-1,712	1,52E-02	ARSG
1,605	6,25E-04	ARTN
1,520	4,51E-03	ASB13
-2,726	1,32E-03	ASB14
-1,596	6,51E-03	ASB14
-1,591	2,13E-03	ASB2
-2,035	1,43E-02	ASB4
-2,587	3,28E-05	ASB5
-2,820	2,81E-04	ASB9
1,844	1,47E-04	ASCC3
-2,656	8,48E-03	ASCL2
2,758	1,26E-03	ASCL3
3,868	4,00E-04	ASGR1
-4,269	9,23E-04	ASIP
-1,863	9,53E-05	ASPA
6,843	8,23E-05	ASPG
2,917	6,34E-03	ASPH
2,252	1,46E-03	ASPHD1
-2,081	1,78E-06	ASPM
-2,558	2,80E-03	ASPN
2,261	2,59E-02	ASS1
-1,894	6,00E-03	ASXL1
1,645	1,11E-03	ATAD1
1,505	2,02E-02	ATAD5
-2,104	1,21E-05	ATAT1
1,781	1,17E-02	ATF2
2,319	4,50E-03	ATF4
1,620	1,09E-03	ATF5
1,677	5,90E-03	ATF6
-4,257	1,47E-05	ATG10 (includes EG:641330)
1,663	5,24E-03	ATL1
1,612	1,43E-02	ATL2
-3,240	2,17E-03	ATM
3,386	6,37E-03	ATMIN
-1,601	4,98E-04	ATP10D
-2,270	2,31E-04	ATP10D
-2,412	1,46E-02	ATP11C
-8,628	3,59E-04	ATP12A
2,054	4,79E-04	ATP13A1
-3,560	4,91E-03	ATP1A2
-2,482	9,97E-03	ATP1A4
-8,131	6,95E-05	ATP1B2
-14,049	1,58E-04	ATP2B3
-2,475	1,90E-03	ATP2C1
3,959	1,84E-02	ATP4A
-1,649	8,40E-03	ATP5E
-1,909	2,00E-02	ATP5G2
-1,539	5,85E-03	ATP5G2
-1,693	1,15E-02	ATP5SL
-10,551	2,66E-06	ATP6V0A4
-3,225	2,40E-02	ATP6V1B1
1,577	2,49E-03	ATP6V1B2
1,699	5,26E-03	ATP6V1D (includes EG:299159)
-2,116	1,22E-04	ATP6V1E2
-1,553	1,95E-02	ATP7B
-1,621	2,07E-05	ATP8 (includes EG:17706)
-1,688	2,06E-03	Atp8a1
-2,402	9,99E-04	ATPAF1-AS1
-2,375	7,52E-04	ATPBD4
-2,248	3,14E-04	ATRN
1,738	5,96E-04	ATXN2L
1,952	2,13E-02	AU040096/Fv1
-1,912	2,74E-03	AURKA
-2,834	2,15E-05	AURKB
-2,234	6,89E-03	AVPR1A
-2,006	8,75E-03	AW551984
-2,732	1,42E-02	AZGP1
1,576	6,68E-03	AZI1
4,922	2,30E-02	B2M
-3,624	1,29E-03	B3GALT1
-2,015	2,29E-02	B3GALT2
-1,879	2,75E-02	B3GALT6
-5,857	3,06E-04	B3GNT8
2,298	1,27E-02	B4GALT1
1,782	3,53E-03	B4GALT2
-2,050	9,16E-03	B4GALT4
-2,584	6,23E-04	B4GALT6
-1,659	1,81E-02	B4GALT7
-1,796	2,36E-02	B9D1
3,142	1,40E-02	BAAT
2,913	1,20E-02	BACE2
2,445	5,72E-03	BACH1
-2,874	7,93E-03	BAG2
-2,377	3,46E-03	BAG2
2,219	1,83E-05	BAG3
-1,615	1,75E-03	BAIAP2L1
1,873	2,62E-04	BAP1
-1,634	1,68E-02	BARHL2
1,555	2,52E-02	BATF2
2,316	2,06E-04	BATF3
1,821	2,36E-02	BAZ1A
2,241	1,53E-03	BAZ2A
2,117	2,41E-02	BBC3
-2,534	2,45E-04	BBOX1
-1,801	8,51E-03	BBS12
1,680	7,69E-03	BBS4
1,677	1,53E-04	BBS7
-5,263	5,69E-05	BC048502
-3,286	8,43E-07	BC048502
-3,078	1,78E-03	BC061194
-1,683	2,07E-02	BCHE
-2,557	7,96E-03	BCL11B
-1,614	1,75E-03	BCL2
4,908	1,03E-03	BCL2A1
1,694	1,16E-02	BCL2L11
1,625	1,38E-02	BCL2L13
3,066	1,13E-04	BCL3
2,447	1,84E-02	BCL6B
1,864	2,85E-03	BCLAF1
3,805	1,26E-03	BCOR
3,249	3,30E-03	BCOR
1,637	3,99E-03	BCR
-1,892	2,16E-02	BDH2 (includes EG:295458)
2,218	4,57E-03	BDKRB1
-2,555	1,53E-03	BEST1
-2,224	2,37E-03	BEX1
-7,691	1,73E-06	BEX2
2,971	1,92E-03	BHLHE40
2,633	3,73E-05	BICC1
-2,173	1,41E-02	BICD1
2,793	9,08E-03	BID
2,893	4,87E-04	BIN1
2,127	1,90E-03	BIN1
1,940	8,54E-05	BIRC2
9,365	1,86E-07	BIRC3
-1,892	9,49E-03	BLMH
1,715	1,05E-02	BLNK
-2,174	3,49E-03	BLOC1S1
-2,136	2,81E-03	BLOC1S3
-2,160	3,90E-04	BLOC1S3
-3,555	3,55E-04	BMF
-2,010	1,05E-03	BMP1
-2,518	2,34E-03	BMP1
8,925	4,10E-05	BMP2
2,665	2,35E-02	Bmp2k
2,486	8,45E-03	BMP3
-4,168	8,17E-06	BMP4
6,430	1,05E-04	BMP6
1,839	1,78E-02	BMPR2
-12,853	9,36E-07	BMX
-2,535	1,17E-04	BNC1
2,487	1,26E-04	BNIP3
-1,574	1,65E-02	BORA
-2,024	7,07E-05	BPHL
-4,364	5,95E-03	BPIFA3
-2,109	3,17E-03	Bpifa5
-4,358	4,47E-03	BPIFB6
-3,190	6,02E-03	BPIFB6
-1,502	1,69E-02	BPNT1
-2,116	1,24E-02	BRCA2
-1,646	1,96E-02	BRCC3
1,554	3,20E-04	BRD2
-1,729	5,15E-05	BRMS1L
-1,679	4,12E-04	BRPF3
-2,523	1,76E-02	BRS3
-1,524	1,30E-02	BRWD3
-1,607	2,64E-02	BSCL2
2,177	6,11E-03	BSG (includes EG:12215)
-2,342	1,39E-02	BSN
-1,709	2,01E-03	BTBD6
-4,502	4,60E-05	BTD
2,212	2,37E-02	BTG1
-1,724	1,22E-03	BTN3A3
-1,703	5,80E-03	BTNL2
-1,838	9,75E-03	BUB1 (includes EG:100307076)
10,416	1,98E-05	C10orf10
-8,471	2,96E-03	C10orf120
-3,929	1,47E-02	C10orf120
-2,076	7,37E-04	C10orf32
-2,191	5,04E-03	C10orf35
-2,161	1,88E-03	C10orf53
-1,768	7,12E-03	C10orf53
-4,334	4,65E-06	C10orf54
-1,757	6,57E-04	C10orf57
-1,601	9,29E-04	C10orf58
-2,312	1,95E-02	C10orf76
1,604	2,33E-02	C10orf88
1,847	2,38E-03	C11orf16
-2,407	1,57E-02	C11orf51
-1,712	5,45E-03	C11orf65
-2,308	5,86E-03	C11orf66
1,584	1,84E-03	C11orf68
-1,901	9,13E-03	C11orf71
-3,101	4,06E-03	C11orf75
-3,379	3,81E-06	C11orf91
-1,988	1,55E-02	C11orf94
-1,926	2,51E-03	C11orf95
2,350	1,17E-03	C11orf96
-1,948	4,98E-03	C12orf12
1,618	1,47E-03	C12orf24
-1,885	8,86E-03	C12orf34
-1,519	2,14E-03	C12orf4
2,316	1,84E-05	C12orf41
-3,509	4,96E-03	C12orf42
1,694	8,24E-05	C12orf44
-1,815	9,92E-04	C12orf49
-2,639	4,61E-04	C12orf50
-3,236	3,71E-04	C12orf51
1,518	7,43E-03	C130060K24Rik
-3,169	1,08E-02	C13orf16
-3,898	4,42E-04	C13orf26
-1,908	2,59E-04	C13orf26
-2,778	5,93E-04	C13orf33
3,003	1,15E-04	C14orf166B
4,523	3,60E-05	C14orf43
1,626	1,72E-02	C14orf45
-1,675	3,29E-03	C14orf80
-3,920	5,62E-06	C15orf23
1,607	2,01E-03	C15orf29
-1,751	5,20E-03	C15orf39
-3,582	5,07E-03	C15orf43
1,790	1,71E-04	C15orf48
-2,299	8,29E-03	C15orf59
-2,104	1,82E-02	C15orf62
-2,268	1,84E-02	C16orf13
-3,787	3,47E-03	C16orf58
-1,785	2,01E-04	C16orf71
-7,527	4,69E-03	C16orf74
-1,629	1,69E-03	C16orf86
2,092	1,64E-02	C16orf89
-2,880	1,12E-02	C16orf92
-1,947	4,68E-04	C17orf103
-2,315	6,81E-05	C17orf105
-1,892	2,54E-02	C17orf108
-2,070	4,07E-03	C17orf46
1,524	3,75E-03	C17orf48
-1,884	8,94E-03	C17orf50
1,762	1,24E-03	C17orf63
-1,747	1,45E-03	C17orf64
-1,680	2,03E-02	C17orf66
-1,887	2,50E-03	C17orf76
-2,922	2,31E-02	C18orf34
1,574	2,12E-02	C18orf8
2,176	3,77E-05	C19orf12
2,057	1,09E-02	C19orf12
-2,475	7,96E-03	C19orf20
-1,873	6,36E-03	C19orf20
3,390	3,79E-03	C19orf21
-2,160	8,29E-05	C19orf24
-1,532	2,42E-03	C19orf40
3,948	1,43E-03	C19orf46
1,772	3,71E-03	C19orf6
2,151	1,08E-02	C19orf66
-2,944	9,59E-04	C19orf67
-1,990	5,95E-03	C19orf71
-1,594	1,92E-02	C19orf79/LOC100287402
-4,085	3,15E-04	C1orf100
-4,166	2,50E-03	C1orf100
-1,641	6,46E-04	C1orf135
-2,782	8,81E-03	C1orf141
-2,875	1,06E-02	C1orf158
-4,048	2,60E-03	C1orf173
1,988	9,92E-03	C1orf174
15,180	1,54E-02	C1orf177
-3,513	1,01E-02	C1orf183
-2,042	1,18E-02	C1orf198
-2,094	1,85E-03	C1orf210
-2,125	1,53E-03	C1orf227
-2,295	3,26E-03	C1orf227
-1,897	3,45E-03	C1orf228
3,718	8,12E-04	C1orf51
-2,374	1,65E-03	C1orf56
-1,913	7,82E-04	C1orf65
-1,794	5,40E-04	C1orf9
-2,344	3,15E-03	C1orf96
-2,793	4,12E-03	C1QA
-3,059	1,45E-03	C1QB
-2,365	1,19E-02	C1QC
-2,274	7,62E-04	C1QL3
9,267	1,67E-05	C1QTNF1
-2,444	4,21E-04	C1QTNF2
-3,869	3,69E-05	C1QTNF5
-3,572	4,05E-04	C1qtnf6
2,906	2,34E-07	C1R
3,684	1,27E-05	C1S
2,593	2,07E-02	C2
2,543	4,14E-05	C2
-3,505	3,68E-03	C20orf106
-2,296	9,15E-04	C20orf144
4,828	1,15E-02	C20orf191
-2,290	1,20E-05	C20orf201
-23,645	1,26E-05	C20orf54
-1,645	1,18E-02	C20orf85
1,571	1,24E-02	C21orf91
1,554	1,79E-02	C22orf41
-1,581	6,03E-04	C2CD3
-1,835	2,67E-02	C2orf28
-3,999	1,02E-05	C2orf40
-3,518	7,73E-03	C2orf50
-3,818	2,83E-04	C2orf51
-1,634	1,53E-03	C2orf56
-2,240	4,88E-04	C2orf62
-1,648	6,69E-03	C2orf63
-2,703	1,59E-03	C2orf73
-1,843	9,22E-03	C2orf81
2,953	1,22E-05	C2orf82
12,664	6,80E-07	C3
-2,476	1,61E-03	C3AR1
-3,552	1,82E-03	C3orf22
-1,852	8,79E-03	C3orf24
-1,682	9,45E-03	C3orf32
-1,613	1,00E-02	C3orf67
-4,734	4,41E-04	C3orf70
-1,655	2,38E-03	C3orf70
-1,804	2,02E-03	C3orf77
1,869	4,53E-03	C430048L16Rik/Rbm12b
-3,856	9,24E-05	C4B (includes others)
-3,340	3,17E-03	C4BPB
1,981	1,91E-03	C4orf32
-3,027	7,04E-04	C4orf40
1,635	2,01E-02	C4orf44
-3,791	5,96E-05	C4orf45
-3,212	2,18E-03	C4orf47
-3,412	1,77E-05	C4orf48
4,207	8,13E-05	C4orf49
6,539	1,67E-02	C4orf49
-2,353	2,97E-04	C5
-3,075	1,53E-02	C5orf13
1,934	6,96E-04	C5orf30
2,440	3,06E-03	C5orf30
-2,098	1,28E-02	C5orf34
2,238	7,16E-03	C5orf4
-2,080	3,22E-03	C5orf48
1,930	7,78E-05	C6orf108
-2,036	3,55E-03	C6orf115
-2,535	2,92E-03	C6orf118
3,010	8,49E-04	C6orf126
-2,146	1,15E-02	C6orf132
2,962	6,02E-04	C6orf141
2,497	2,17E-05	C6orf141
-2,048	1,05E-03	C6orf146
-1,793	9,41E-03	C6orf163
-1,853	1,35E-02	C6orf168
-2,708	6,46E-03	C6orf186
-1,553	3,00E-03	C6orf201
-3,255	7,77E-03	C6orf27
-2,124	1,05E-02	C6orf52
2,064	2,06E-03	C6orf72
-1,768	6,20E-05	C6orf81
-30,865	1,24E-06	C7
-2,229	1,27E-02	C7
-4,637	4,19E-04	C7orf10
-1,677	2,51E-02	C7orf31
-2,411	2,72E-02	C7orf34
4,421	5,20E-03	C7orf36
2,070	5,23E-03	C7orf43
-1,700	6,58E-03	C7orf57
-2,736	2,13E-02	C7orf62
-2,247	2,80E-03	C7orf72
-1,556	4,26E-03	C8orf48
-1,900	1,34E-04	C8orf74
-1,565	9,00E-03	C8orf76
-3,193	1,39E-05	C8orf82
-1,669	1,80E-05	C8orf83
-3,910	1,81E-03	C8orf84
-124,009	4,45E-07	C8orf85
-2,189	1,20E-03	C9orf102
-1,674	9,59E-03	C9orf103
-2,391	3,93E-03	C9orf116
-2,569	7,07E-05	C9orf117
-2,544	1,48E-03	C9orf135
1,880	8,21E-04	C9orf140
2,037	2,55E-04	C9orf140
-1,619	1,54E-04	C9orf156
-3,235	5,76E-04	C9orf169
-1,527	1,96E-02	C9orf24
-3,594	7,69E-06	C9orf50
-2,081	1,37E-02	C9orf64
-2,693	3,26E-04	C9orf68
4,053	6,12E-03	C9orf71
1,986	2,23E-02	C9orf86
1,947	3,51E-03	C9orf91
2,107	7,29E-04	CA11
2,909	6,57E-04	CA13
4,001	1,06E-02	CA13
1,729	5,92E-04	CA2
-2,041	1,22E-04	CA8
-1,888	7,24E-03	CABLES1
-4,286	7,24E-05	CABLES1
4,693	3,85E-05	CABLES2
-1,744	1,11E-02	CABP4
-2,345	4,25E-04	CABS1
-1,993	2,27E-03	Cabyr
-2,833	9,58E-03	CACNA1B
-2,320	1,77E-02	CACNA1C
-1,739	7,89E-04	CACNA1F
-1,624	1,18E-02	CACNA1H
-2,721	4,05E-03	CACNA1S
-2,519	1,37E-05	CACNA2D1
-2,636	2,36E-03	CACNA2D3
2,661	6,45E-03	CACNB1
1,898	1,32E-02	CACNB3
-2,758	2,22E-04	CADPS
-15,009	6,67E-06	CADPS2
-2,213	1,20E-03	CALCOCO1
-2,360	9,18E-03	Cald1
-1,602	9,53E-03	CALHM2
-5,167	6,20E-03	CALML3
1,667	2,79E-02	CALML4
5,266	1,12E-03	CALML4
2,871	3,82E-04	CALR
-2,053	1,85E-02	Calr4
-3,784	9,47E-04	Calr4
-2,251	6,82E-03	CAMK1D
-11,301	4,99E-05	CAMK2B
-6,484	1,05E-04	CAMK2B
-2,562	3,26E-04	CAMK2D
2,244	5,21E-03	CAMKK1
-2,843	9,02E-03	CAMKV
-1,513	1,02E-02	CAMLG
2,653	1,07E-05	CAMP
1,651	2,01E-03	CAP1
-1,713	2,10E-03	CAP2
1,785	2,24E-02	CAPG
-1,743	1,50E-03	CAPN11
3,197	5,96E-04	CAPN5
2,409	5,52E-03	CAPN5
-13,486	1,17E-05	CAPN6
-2,649	4,96E-04	CAPN8
2,677	2,06E-02	CAPNS2
-2,223	2,01E-02	CAPZA3
-2,218	7,04E-03	Car14
-1,608	2,23E-03	CARHSP1
1,587	5,40E-03	CARKD
1,951	9,88E-04	CASC3
-2,427	7,40E-03	CASC4
-1,567	1,58E-03	CASKIN1
2,641	2,28E-04	CASP1
2,007	2,41E-02	CASP3
3,591	1,22E-04	CASP4
-1,913	1,31E-02	CASP6
1,837	1,13E-03	CASP8AP2
-4,632	5,42E-04	CASQ1
-39,781	7,54E-05	CASQ2
2,317	7,17E-05	CAT
-6,073	1,08E-03	CATSPER1
-3,343	2,13E-04	CATSPER1
-3,149	1,91E-03	CATSPER2
-2,305	4,11E-03	CATSPER3
-1,948	4,72E-03	CATSPER4
-2,837	1,57E-04	CAV1
-3,222	1,72E-02	CAV3
2,718	1,37E-02	CBFA2T2
1,691	1,44E-03	CBFA2T3
-8,273	2,18E-05	CBLN2
2,398	2,74E-04	CBR3
-2,781	9,63E-04	CBR4
-1,917	2,07E-04	CBX2
-2,733	5,32E-04	CBX6
-2,319	4,16E-04	CBX8
-3,213	3,60E-03	CC2D2A
-2,868	2,61E-03	CCBL1
-1,629	1,01E-03	CCDC101
-1,851	5,24E-04	CCDC102A
-2,051	1,60E-03	CCDC110
2,049	1,99E-03	CCDC112
-1,635	2,75E-02	CCDC116
-1,712	2,46E-02	CCDC127
1,626	8,44E-04	CCDC134
-2,267	2,09E-02	CCDC135
-1,997	2,80E-02	CCDC146
-1,741	2,27E-05	CCDC147
-2,726	6,50E-04	CCDC150
2,115	3,64E-05	CCDC152
-3,324	1,21E-04	CCDC154
-1,564	2,68E-02	CCDC166
-1,789	1,10E-02	CCDC167
-2,644	1,82E-02	CCDC27
-1,706	2,62E-03	CCDC30
-2,974	6,89E-03	CCDC37
-2,934	2,88E-03	CCDC42B
-3,047	7,93E-03	CCDC54
-1,622	4,33E-03	CCDC60
1,861	7,11E-03	Ccdc61
-1,564	1,08E-03	CCDC63
-2,650	4,13E-04	CCDC67
8,477	1,12E-02	CCDC68
-2,434	1,05E-05	CCDC70
-2,520	6,77E-04	CCDC8
-10,190	4,24E-07	CCDC80
3,457	2,33E-02	CCDC82
-3,076	4,38E-04	CCDC87
-1,649	2,94E-04	CCDC90B
1,607	3,34E-03	CCDC92
-1,799	3,42E-03	CCDC99
2,701	1,45E-03	CCK
4,088	1,42E-02	CCL1
-13,986	2,66E-04	CCL11
5,262	5,64E-06	CCL13
15,262	2,44E-07	CCL19
160,856	2,10E-05	CCL20
139,338	1,15E-05	CCL20
-2,185	1,17E-05	Ccl26
1,541	1,11E-02	Ccl27
-2,756	1,98E-03	CCL3L1/CCL3L3
93,589	6,89E-07	CCL5
9,313	1,06E-05	CCL7
-3,365	2,08E-05	CCNA1
-2,972	1,42E-04	CCNA2
-3,069	1,73E-03	CCNB1
1,507	3,42E-03	CCNB1IP1
-1,614	5,65E-03	CCNB2
1,516	1,83E-05	CCNC
2,305	1,20E-02	CCND1
-1,671	4,62E-04	CCNDBP1
-1,801	1,69E-02	CCNF
2,258	1,12E-02	CCNG1
-1,645	2,37E-02	CCNI
-6,032	3,08E-04	Ccnjl
2,336	2,87E-03	CCNL1
2,429	4,18E-05	CCNL1
1,841	2,28E-04	CCNL2
2,429	1,32E-02	CCNT1
-1,557	1,42E-03	CCNT2
2,247	7,01E-03	CCP110
-1,530	6,46E-03	CCPG1
-1,655	2,24E-02	CCR2
8,714	3,43E-05	CCRL2
4,261	4,13E-03	CCRN4L
2,031	2,23E-02	CCT7
-1,782	4,07E-03	CCT8L2/LOC155100
-2,157	5,04E-03	CD14
2,660	2,08E-02	CD19
-3,584	2,09E-04	CD248
17,010	4,33E-04	CD274
2,291	2,12E-02	CD2BP2
1,741	3,38E-04	CD302
-11,943	1,48E-04	CD36
5,631	4,50E-05	CD40
6,403	1,66E-06	CD40
11,814	2,97E-04	CD44 (includes EG:100330801)
2,408	6,56E-03	CD47
-7,740	1,16E-03	CD53
3,043	1,59E-02	CD68
3,598	1,27E-05	CD70
2,758	1,23E-04	CD74
-2,211	9,85E-05	CD79A
1,863	3,25E-03	CD82
21,226	1,13E-05	CD83
1,697	8,25E-03	CD9
1,839	1,04E-02	CD97
1,721	1,77E-04	Cd99 (rat)
-1,679	2,14E-06	CD99L2
2,047	1,40E-02	CDA
-1,647	1,88E-02	CDC14A
1,735	3,41E-03	CDC20
-2,707	4,41E-03	Cdc23
-1,566	2,28E-02	CDC25A
-2,798	4,60E-03	CDC25B
-5,479	6,22E-04	CDC25B
-2,424	6,00E-03	CDC26 (includes EG:246184)
1,501	1,50E-02	CDC40 (includes EG:361859)
-2,046	2,00E-03	CDC42BPA
1,559	1,00E-02	CDC42EP4
2,322	3,42E-06	CDC42EP5
-2,496	7,43E-03	CDC42SE2
-1,946	5,05E-03	CDCA2
-2,589	3,84E-03	CDCA3
1,994	1,98E-04	Cdca7
-6,591	9,67E-04	CDCA7L
-6,693	5,82E-04	CDH1
-5,843	2,42E-03	CDH11
-5,767	2,11E-03	CDH11
-1,676	2,55E-02	CDH16
-8,916	3,87E-04	CDH3
-1,999	9,17E-05	CDHR1
-2,422	1,30E-03	CDHR2
-1,517	2,30E-05	CDHR4
-2,323	1,94E-07	CDK1
1,565	2,39E-02	CDK12
1,559	3,26E-04	CDK13
1,612	1,85E-02	CDK17
1,755	3,80E-03	CDK17
2,639	8,61E-03	CDK18
1,578	1,11E-02	CDK19
-3,386	2,81E-03	CDK20
-1,840	4,95E-05	CDK2AP1
2,972	5,79E-03	CDK2AP2
2,012	1,39E-04	CDK2AP2
-4,934	1,14E-03	CDK6
2,099	9,08E-04	CDKN1A
1,933	1,91E-02	CDKN1C
3,538	2,77E-04	CDKN1C
-1,538	5,62E-04	CDKN2A
-1,674	2,84E-03	CDKN2AIP
2,093	2,10E-04	CDKN2B
2,625	1,90E-02	CDKN2B
-1,765	1,85E-02	CDNF
-1,665	9,90E-03	CDYL
2,826	1,23E-03	CEBPB (includes EG:1051)
1,880	8,84E-04	CEBPD
1,527	1,43E-03	CEBPZ
-2,945	5,83E-04	CELA3B
-1,592	9,02E-04	CELF2
-2,589	4,10E-03	CELF3
1,591	1,46E-02	CELF4
-1,506	1,12E-03	CELF6
-3,268	8,42E-06	CENPA
-1,610	3,24E-03	CENPI
-2,968	8,58E-05	CENPV
-1,878	9,65E-03	CENPW
-1,913	2,06E-02	CEP112
-2,132	3,47E-04	CEP250
-2,957	1,40E-03	CEP290
-2,535	1,67E-03	CEP290
-1,699	7,20E-04	CEP41
-1,895	6,33E-03	CEP55
-1,576	9,89E-03	CEP57
1,663	3,69E-03	CEP85
1,535	1,23E-03	CEP89
-1,879	4,45E-03	CERCAM
-3,245	9,48E-03	CERK
1,660	9,98E-04	CERS2
2,281	1,28E-03	CES1
8,390	1,01E-04	Ces1c
-1,815	2,43E-03	Ces1e
-2,015	3,53E-03	Ces1f (includes EG:100125372)
-1,919	4,24E-03	Ces1f (includes EG:234564)
-1,780	1,15E-02	CES2
1,692	2,07E-02	Ces2b/Ces2c
-2,556	2,89E-03	CETN1
-1,868	1,38E-02	CETN3
14,422	2,02E-05	CFB
-2,969	1,50E-03	CFH
-7,769	7,33E-04	CFH
1,869	7,99E-03	CFLAR
1,869	1,43E-03	CFLAR
3,750	8,58E-06	CFLAR
-2,205	2,13E-02	CGREF1
5,019	2,09E-05	CH25H
-1,988	4,83E-03	CHAC2
-1,594	1,92E-02	CHAF1A
-1,570	1,34E-04	Chd1
2,104	1,42E-02	Chd1
-2,558	1,76E-05	CHD1L
-1,662	7,19E-03	CHD5
-1,701	2,47E-02	CHD6
-2,918	6,26E-03	CHDH
-2,382	2,44E-03	CHEK1
1,509	2,80E-02	CHERP
-1,521	2,95E-03	CHFR
-7,938	1,90E-03	CHGA
2,678	1,13E-05	CHGB
4,018	2,15E-03	CHI3L1
1,915	1,89E-03	CHIC2
-1,745	7,64E-03	CHIT1
-1,742	4,24E-03	CHM
7,549	1,60E-04	CHML
-2,063	1,04E-02	CHMP4A
-1,752	2,77E-04	CHMP4A
-1,666	1,29E-03	CHMP4A
1,508	6,73E-03	CHMP4A
1,891	3,73E-04	CHMP5
1,827	2,13E-02	CHMP6
-2,236	1,06E-02	CHODL
-7,648	5,43E-03	CHP2
-2,250	5,00E-03	CHPF
2,228	5,77E-04	CHPF2
1,668	7,81E-03	CHPT1
-5,267	1,19E-03	CHRDL2
-2,129	2,82E-02	CHRNA5
-4,302	6,00E-03	CHRNA7
-2,735	1,45E-05	CHRNB1
-2,877	1,17E-03	CHRND
-7,804	2,08E-04	CHRNG
-5,596	4,91E-04	CHST1
-1,797	2,38E-02	CHST12
-1,714	2,29E-02	CHST3
-6,882	4,91E-03	CHST8
-1,913	4,69E-04	CHSY1
-1,734	4,95E-03	CHTF18
1,917	2,36E-02	CHUK
-1,566	2,21E-04	CHURC1
-1,743	1,37E-02	CIB2
-3,245	1,76E-03	CIB4
-1,940	1,14E-02	CIDEC
1,743	2,33E-03	CIRH1A
1,707	1,22E-04	CISH
-3,507	1,56E-03	CIT
-2,658	1,33E-04	CITED1
6,593	2,62E-02	CITED2
1,995	1,57E-04	CITED4
-2,833	2,64E-05	CKAP2
-2,214	1,15E-02	CKAP4
-2,452	5,55E-06	CKB
-1,786	3,51E-04	CKLF
-2,485	1,49E-04	CKS1B
1,797	2,49E-04	CKS2
1,661	1,52E-02	CLASP1
-1,968	7,73E-03	CLASP2
-2,118	5,71E-03	CLCN2
-1,715	1,68E-02	CLCN2
-2,696	2,32E-02	CLCNKB
-2,578	1,76E-04	CLDN16
-1,796	2,06E-02	CLDN2
4,294	1,14E-03	CLDN23
2,551	5,46E-04	CLDN3
2,165	4,42E-04	CLDN5
4,340	1,32E-03	CLDN7
-4,823	6,87E-05	CLEC12B
1,539	5,68E-03	CLEC14A
-1,732	2,72E-04	CLEC16A
-2,873	1,41E-04	CLEC2A
1,751	2,85E-03	CLEC2A
-3,670	1,44E-02	Clec4a2
-1,947	3,88E-04	CLEC9A
1,894	5,83E-05	CLIC4
-3,376	1,63E-05	CLIC5
2,552	3,66E-03	CLINT1
2,849	9,38E-04	CLIP2
1,835	6,10E-04	CLIP2
-2,422	6,81E-05	CLIP4
-1,738	2,89E-03	CLN3 (includes EG:1201)
-2,310	6,50E-04	CLN8
1,506	1,54E-03	CLSTN1
-1,670	2,04E-02	CLTB
-3,855	1,21E-04	CLYBL
-3,194	8,11E-05	CMBL
-5,866	1,66E-05	Cml5
19,499	3,81E-08	CMPK2
1,569	1,15E-02	CMTM4
-2,548	9,53E-03	CMTM5
1,599	1,84E-03	CMTM6
-2,149	1,43E-04	CMTM8
-3,458	4,18E-05	CMYA5
1,694	3,46E-03	CNBP
-3,468	1,60E-02	CNGA1
-1,680	1,93E-03	CNIH
-3,717	5,47E-04	CNIH2
6,878	3,94E-06	CNKSR1
2,878	4,44E-03	CNKSR3
-1,669	1,00E-03	CNN1 (includes EG:1264)
2,626	5,99E-03	CNN3
-3,336	1,39E-04	CNNM3
1,987	4,47E-03	CNNM4
-2,002	3,66E-05	CNOT4
-1,612	6,71E-03	CNOT7
-1,914	1,92E-03	CNPY3
-2,138	9,29E-03	CNR1
-2,083	2,51E-02	CNRIP1
-1,734	1,15E-03	CNTFR
-3,943	9,07E-03	CNTLN
-2,337	2,42E-04	CNTNAP1
-2,223	1,94E-02	COL11A1
-20,242	6,54E-04	COL11A1
-4,304	3,23E-04	COL11A1
2,389	1,01E-02	COL12A1
-4,573	2,31E-04	COL15A1
-2,123	4,13E-03	COL16A1
2,078	1,87E-02	COL17A1
-1,931	3,14E-04	COL18A1
-7,760	9,89E-05	COL1A1
-10,750	3,64E-06	COL1A1
-11,253	1,38E-06	COL1A2
3,999	3,31E-03	COL20A1
-8,751	1,15E-04	COL3A1
-5,647	8,98E-05	COL4A1
1,858	4,10E-04	COL4A3
3,151	3,38E-03	Col4a4
-4,468	9,79E-04	COL4A5
-3,868	6,60E-03	COL5A1
-4,449	1,40E-05	COL5A2
-8,367	1,35E-04	COL5A2
-2,804	5,42E-03	COL6A1
-8,558	1,10E-06	COL6A2
-1,886	1,17E-02	COL6A3
-10,264	5,34E-04	COL8A1
-6,750	2,46E-03	COL9A2
-2,639	1,88E-02	Commd1
-2,789	3,81E-03	COMMD2
-1,526	1,53E-03	COMMD3
-4,629	9,60E-05	COMP
2,672	5,99E-05	COMT
-3,419	2,91E-03	COMTD1
1,849	2,26E-04	COPZ1
1,601	6,88E-03	COQ10B
-3,771	2,55E-03	CORIN
-2,525	1,63E-05	CORO1A
-13,731	2,33E-05	CORO2B
-3,255	8,86E-05	COTL1
1,803	5,27E-03	COX15
6,336	4,47E-05	COX4I2
-1,688	2,39E-02	CPA1 (includes EG:109697)
-1,627	1,11E-02	CPA5
-2,499	2,50E-03	CPNE7
-4,235	2,35E-06	CPNE9
-1,914	1,62E-03	CPPED1
1,736	2,57E-03	CPSF3L
1,706	3,18E-04	CPSF4
-1,830	1,21E-04	CPT1A
-1,645	1,19E-02	CPT1B
2,168	2,04E-03	CPT1C
-1,960	5,75E-03	CPXM1
-12,773	2,05E-05	CPZ
-1,701	9,57E-05	CRABP1
-7,038	9,01E-04	CRABP2
-2,011	1,51E-03	CRB3
-1,987	6,12E-03	CREBL2
2,148	1,93E-03	CREG1
-1,757	9,71E-03	CREG2
7,317	2,61E-03	CRELD2
-2,290	2,11E-03	CRIP1
-3,689	1,02E-03	CRIP2
-4,763	6,39E-03	CRIP2
-1,522	1,77E-03	CRIPT
-3,043	2,75E-03	CRISP1
-1,558	2,53E-02	CRLF1
-1,795	7,93E-04	CRLF2
1,748	9,57E-05	Crlf3
-30,831	1,86E-04	CRTAC1
-1,578	8,35E-03	CRTAP
3,235	1,48E-02	Crxos1 (includes others)
2,710	3,99E-04	CRYBA4
-1,655	3,28E-03	CRYBB3
-2,519	6,50E-03	CRYGB
1,646	1,76E-02	CRYGS
-1,628	2,18E-02	CRYL1
-5,602	5,93E-05	CRYM
-3,045	1,65E-03	CSDC2
-2,043	3,95E-03	CSDE1
5,738	9,01E-05	CSF1 (includes EG:12977)
21,997	5,36E-05	CSF2
-1,854	4,73E-03	Csf2ra
5,371	3,19E-04	CSF3
3,586	4,01E-06	CSGALNACT2
-1,808	1,88E-02	CSK
-1,959	4,13E-03	CSNK1D
1,816	9,24E-04	CSNK1D
2,136	5,61E-04	CSNK2A2
-2,189	2,36E-03	Csnka2ip
-4,953	1,51E-07	CSPG4
4,122	1,64E-03	CSRNP1
2,800	5,44E-05	CSRNP1
1,906	1,42E-02	CSRNP2
2,409	4,16E-04	CSRNP3
-1,824	9,31E-04	CSRP2
-13,966	1,40E-06	CSRP3
-4,707	1,92E-04	CST11
-6,691	3,73E-04	Cst12
-2,057	2,11E-03	CST7
-4,668	2,65E-05	CST8
-10,435	7,15E-05	CST9L
-2,093	3,21E-03	Cstf2
-3,481	7,59E-04	Ctag2
-2,271	1,38E-02	CTBP2
-1,799	3,44E-03	CTDSP1
-1,907	1,60E-02	CTHRC1
2,681	1,38E-03	Ctla2a
-6,489	6,80E-06	CTNNA2
-4,259	3,93E-05	CTNNA2
-2,108	6,87E-03	CTNNAL1
-2,074	1,22E-02	CTNND2
-1,800	1,75E-03	CTRB2
1,978	1,28E-02	CTRC
2,797	2,08E-02	Cts6 (includes EG:290975)
-8,218	4,39E-04	CTSE
1,772	1,53E-03	CTSF
-1,676	1,27E-02	CTSK
3,299	1,14E-03	Ctsz
-1,948	4,09E-04	CTTN
-1,580	1,62E-02	CTXN1
-1,526	1,33E-02	CUL3 (includes EG:26554)
1,590	1,31E-02	CWC25 (includes EG:33460)
1,778	5,30E-03	CWC25 (includes EG:33460)
1,870	1,29E-03	CX3CL1
-2,167	5,56E-03	CX3CR1
32,954	3,04E-05	CXCL1
24,945	3,54E-05	CXCL10
50,219	6,16E-06	CXCL11
-12,616	3,19E-04	CXCL12 (includes EG:20315)
-2,983	1,52E-02	CXCL12 (includes EG:20315)
-5,940	4,86E-04	CXCL13
2,282	8,65E-03	CXCL14
6,066	5,35E-05	CXCL16
13,596	2,85E-03	CXCL17
13,946	2,46E-05	CXCL2
49,532	1,71E-05	CXCL3
3,959	1,77E-03	CXCL6
-2,190	6,35E-03	CXorf27
3,739	7,91E-03	CXorf41
-2,984	3,49E-04	CXorf58
-2,281	2,62E-03	CXorf58
-3,610	5,38E-05	CXorf66
-3,974	1,23E-03	CXXC4
-2,076	1,57E-04	CXXC5
-1,560	2,34E-02	CXXC5
-2,941	2,15E-04	CYB561
-2,736	4,72E-03	CYB561D2
-1,649	2,83E-03	CYB5R1
4,597	1,35E-06	CYBA
-2,231	2,98E-03	CYCS
-1,903	6,77E-03	Cyfip2
-2,126	2,24E-03	CYGB
-4,111	3,47E-04	CYP11A1
-1,771	1,78E-02	CYP11B1
-2,090	2,33E-02	CYP17A1
-2,883	7,72E-03	CYP1A2
4,080	4,28E-04	CYP1B1
-1,593	1,88E-02	CYP21A2
-2,371	3,06E-03	CYP24A1
2,110	9,04E-04	CYP26B1
3,541	1,25E-04	CYP27A1
2,386	2,19E-03	Cyp2d26
-1,553	6,95E-03	CYP2D6
-2,279	5,76E-03	CYP2F1
-2,339	1,40E-02	CYP2S1
-1,781	1,57E-02	CYP3A43
-3,807	1,41E-03	CYP46A1
-1,985	1,45E-02	CYP4F11
-16,862	6,24E-06	CYP4F12
-1,920	9,40E-03	CYP4F2
2,353	4,37E-04	CYP7B1
-1,680	1,54E-03	CYTIP
-1,760	6,84E-03	CYTL1
-2,106	2,23E-03	CYTL1
-1,800	4,13E-04	D2HGDH
2,288	1,22E-04	DAAM2
-2,435	5,45E-04	DAB2IP
-2,282	8,34E-03	DACH2
1,900	3,61E-03	DAND5
2,223	2,39E-03	DAPK1
-1,761	1,31E-03	Dapk2
1,725	3,83E-04	DAPK3
-1,934	7,97E-03	DAPP1
1,623	2,60E-03	DAPP1
-1,567	8,51E-04	DARS
3,574	2,81E-03	DAXX
2,561	1,54E-02	DAZ2
-1,765	5,84E-05	Dazap2
-1,786	1,93E-02	DBC1
1,756	8,55E-03	DBF4 (includes EG:10926)
-1,977	7,15E-03	DBI
-1,905	4,98E-05	DBN1
-1,894	3,14E-03	DBP
-2,430	2,52E-04	DBP
1,549	3,91E-03	DBR1 (includes EG:323746)
-2,904	1,19E-03	DCAF12L1
-1,730	2,05E-02	DCAF12L1
-3,103	2,74E-04	DCAKD
2,562	2,80E-03	DCBLD1
-2,605	6,51E-03	DCDC2
-1,860	1,54E-04	DCHS1
-3,419	4,23E-04	DCLK2
2,001	2,15E-04	DCLK3
3,159	1,87E-04	DCLK3
-2,095	3,84E-03	DCST1
-3,807	2,54E-03	DCT
-1,561	2,06E-02	DCTN6
-1,980	2,70E-04	DCUN1D1
-1,546	3,45E-03	DCUN1D1
-2,028	1,34E-02	DCUN1D4
-3,478	2,22E-03	DCX
-3,371	2,30E-04	DCX
-1,919	2,60E-03	DCXR
-3,252	1,45E-03	DDAH2
-8,207	2,90E-05	DDC
-2,938	1,46E-02	DDC
-2,360	2,34E-03	DDI1 (includes EG:367012)
1,678	8,72E-03	DDI2 (includes EG:313668)
1,970	2,42E-02	DDIT3
2,787	1,94E-04	DDIT4
7,065	3,27E-03	DDIT4
-1,686	6,04E-04	DDR1
1,850	1,11E-02	DDX18
1,748	1,45E-05	DDX27
1,501	2,13E-02	DDX28
2,118	8,48E-04	DDX49
1,957	4,92E-04	DDX51
1,715	1,68E-02	DDX56
14,051	2,96E-05	DDX58
3,767	3,58E-04	DDX60
7,799	2,53E-04	DDX60
-3,164	3,84E-04	DECR1
1,734	9,72E-03	DECR2
-3,125	5,58E-03	Defa (includes others)
-2,858	2,28E-02	Defa3 (includes others)
-1,519	2,33E-02	Defb10/Defb9
-2,749	4,07E-03	DEFB103A/DEFB103B
-1,680	8,93E-03	DEFB116
-17,374	1,79E-06	DEFB119
-2,864	2,36E-04	DEFB123
-2,267	8,02E-05	DEFB129
-1,838	2,51E-02	Defb26
-2,169	2,20E-02	Defb38
-1,595	2,16E-02	Defb4
-3,377	1,82E-03	Defb45
-1,780	1,70E-03	DENND2A
2,579	1,26E-03	DENND2D
2,481	5,39E-04	DENND3
-11,143	6,43E-03	DEPDC1
-2,393	6,43E-03	DEPDC1
-2,054	1,68E-03	DEPDC1B
-3,453	9,74E-03	DEPDC1B
-1,912	8,68E-03	Deptor
5,072	6,86E-06	DERL3
7,022	5,06E-05	DERL3
2,066	1,40E-02	DES
-2,140	1,41E-03	DEXI
-1,570	1,41E-03	DGCR2
1,553	8,33E-04	DGKD
2,068	1,43E-03	DGKE
-1,737	2,53E-02	DGKG
-1,888	7,31E-03	DGKI
1,746	1,62E-03	DGKZ
-1,872	5,24E-03	DGUOK
2,426	2,45E-03	DHCR24
-1,681	1,36E-02	DHCR7
-4,374	2,84E-03	DHH
-3,150	3,01E-03	DHH
-2,013	7,40E-03	DHRS1
2,147	6,26E-03	Dhrs11
-2,804	5,71E-03	DHRS4
1,658	1,10E-02	DHX36
-1,787	6,23E-03	DHX57
13,421	4,52E-08	DHX58
2,421	9,62E-03	DHX8
-5,000	1,57E-04	DIAPH3
3,172	5,17E-03	DIO3
-1,750	2,12E-02	DIP2C
1,655	1,05E-02	DIRAS1
-1,560	1,21E-05	DIS3L2
-5,269	2,50E-04	DKK3
1,650	1,35E-03	DLAT
2,088	5,53E-03	DLGAP1
1,881	2,60E-02	DLGAP1
-2,657	1,81E-02	DLGAP5
-2,249	9,67E-03	DLK2
1,986	1,13E-02	DLL3
1,566	4,38E-03	DLL3
-2,416	4,51E-04	DLX5
-2,573	6,85E-03	DMRT1
-2,430	1,13E-04	DMRT2
-4,319	6,76E-03	DMRTA2
-1,735	1,17E-02	DMRTA2
-6,092	3,01E-04	DMRTC1/DMRTC1B
-3,413	9,89E-05	Dmrtc1b
-4,753	2,72E-03	Dmrtc1b
1,531	2,49E-03	Dmrtc1c1/Dmrtc1c2
1,640	2,36E-02	DMTF1
-1,672	1,21E-02	DNAAF1
-1,864	2,11E-03	DNAH1
-2,411	1,79E-03	DNAH10
-6,194	4,73E-05	DNAH11
-2,389	1,37E-03	DNAH8
-1,735	9,13E-03	DNAH8
-2,613	1,34E-02	DNAH9
-6,339	6,94E-04	Dnahc3l
2,084	8,29E-05	DNAJB11
-2,065	1,97E-05	DNAJB12
-1,844	5,18E-04	Dnajb3
-1,860	5,17E-03	DNAJB8
1,621	2,45E-02	DNAJB9
-1,628	1,31E-05	DNAJC10
1,903	1,18E-02	DNAJC17
1,718	9,20E-05	DNAJC21
-1,576	1,38E-03	DNAJC22
5,709	8,15E-03	DNAJC3
4,981	1,13E-04	DNAJC5
1,610	4,08E-03	DNASE2
1,838	2,92E-03	DND1
-2,478	1,21E-02	DNER
-2,864	2,93E-03	DNHD1
-2,413	1,49E-04	DNHD1
-1,509	4,03E-04	DNMBP
-1,536	2,03E-02	DNMT3A
3,060	6,46E-03	DNMT3L
1,933	8,37E-03	DNPEP
6,117	3,60E-03	DOC2A
2,154	2,40E-02	DOC2B
-1,521	4,64E-03	DOCK1
-3,066	7,91E-04	DOCK8
-2,348	8,26E-03	DOM3Z
-4,882	8,92E-04	DPEP1
1,898	4,96E-05	DPF2
-1,561	1,34E-02	DPF3
-2,440	1,61E-03	DPH3
-2,118	1,48E-02	DPP8
-2,356	5,00E-04	DPP8
4,703	7,43E-03	Dppa5 (includes others)
-2,353	6,56E-03	DPY19L2
-1,540	2,71E-02	DPYSL2
-2,599	1,54E-03	DPYSL2
4,816	5,80E-03	DPYSL4
-3,650	7,71E-04	DPYSL5
1,804	2,01E-02	DQX1
1,575	1,78E-02	DQX1
1,510	1,72E-02	DRAP1
-19,469	2,09E-07	DRD2
2,044	1,84E-03	DRGX
5,342	3,69E-03	DSC2
-4,067	1,33E-04	DSCC1
1,510	1,56E-02	DSCR3
-1,754	1,41E-02	DSCR6
-3,207	1,19E-04	DSE
-1,921	1,24E-02	DSN1 (includes EG:100002916)
-2,457	2,51E-06	DSP
1,762	1,69E-02	DTL
2,244	1,44E-02	Dtnbp1
1,550	2,82E-03	DTX3
2,518	4,57E-05	DTX3L
-1,820	1,88E-02	DTX4
-2,800	1,69E-02	DUOX1
3,361	2,57E-04	DUOX2
-1,683	1,01E-02	DUPD1
3,022	3,07E-03	DUSP10
-1,911	1,73E-02	Dusp13 (rat)
-2,405	1,66E-04	DUSP15
-1,827	2,32E-02	Dusp21
2,510	2,35E-03	DUSP26
1,737	4,45E-05	DUSP5
-1,940	1,41E-04	DUSP8
-1,526	2,47E-04	DUSP9
-2,476	1,72E-03	DYDC1
-1,701	2,67E-02	DYDC2
-2,727	2,64E-02	DYNC1I1
-1,828	9,30E-03	DYNC1I1
-1,800	5,10E-04	DYNC2H1
-1,519	1,15E-02	DYNLL2
-1,855	5,71E-05	DYNLRB2
1,706	3,16E-05	DYRK1A
-1,768	7,29E-04	DYRK1B
-2,255	2,37E-03	DYRK3
-2,539	1,87E-02	DYRK4
-1,972	7,62E-04	DZIP1
-2,425	6,82E-04	E2F1
-5,353	2,80E-04	E2F1
-5,144	1,51E-03	E2F8
-3,370	9,48E-04	E2F8
2,414	1,09E-03	EAF1 (includes EG:306261)
9,467	3,78E-05	EBI3
1,592	1,59E-04	ECE1
-12,030	5,83E-04	ECEL1
-1,643	2,47E-05	Eci3
1,650	6,37E-03	ECM1 (includes EG:100332249)
1,885	1,59E-02	ECSIT
-2,021	3,06E-03	EDA
1,576	1,05E-03	EDC4
-3,984	2,22E-03	EDDM3B
3,095	2,41E-03	EDN1
1,777	2,07E-03	EED
-2,404	1,68E-02	EEF1A2
2,573	9,30E-03	EEF1E1
1,556	1,13E-03	EEF2
-2,361	1,98E-03	EEF2K
-1,931	2,19E-02	EFCAB2
-2,413	4,20E-03	EFCAB3
-1,553	1,06E-02	EFCAB4B
-2,148	1,18E-03	EFCAB6
-3,647	4,58E-03	EFCAB8
-2,515	3,70E-04	EFCAB9
2,371	4,84E-04	EFEMP2
-2,884	5,10E-03	EFHD1
2,429	2,82E-02	EFNA1
-1,824	5,96E-03	EFNB1
-2,884	8,33E-04	EFNB3
-2,496	9,67E-03	EG210457
4,238	5,15E-03	EG215974
2,500	7,40E-04	EG433184/LOC675602
3,944	2,57E-02	EG433184/LOC675602
1,775	3,67E-04	EG434168
1,846	3,39E-04	EG545741
-3,232	8,14E-04	EG654453
6,326	1,61E-02	EG666342
3,041	1,76E-02	EG667060
1,508	1,74E-02	EGFL7
4,910	8,96E-03	EGFR
3,086	2,99E-03	EGLN1
3,549	1,51E-03	EGLN3
1,622	2,72E-02	EGR1
2,559	4,31E-03	EGR1
-2,088	1,32E-02	EGR2
-2,176	4,21E-04	EHD2
-1,928	7,13E-05	EID1
1,621	8,33E-03	EID2B
-2,029	3,68E-03	EID3
-1,989	1,00E-03	EID3
1,727	4,40E-03	EIF1AX
5,498	2,68E-05	EIF2AK2
3,419	7,17E-07	EIF2AK2
1,850	8,39E-05	EIF2B1
1,935	1,21E-03	EIF2B3
1,653	6,17E-05	EIF2B4
-2,015	5,44E-04	EIF2C1
2,427	2,10E-02	EIF3B
1,716	3,98E-04	EIF3G
2,151	7,09E-05	EIF4E3
1,892	2,78E-04	EIF4E3
-2,515	1,19E-03	EIF4EBP2
1,605	1,49E-02	EIF4G1
-1,514	1,12E-03	EIF4G2
1,755	2,63E-04	EIF5A
1,902	2,40E-02	EIF5B
2,318	7,21E-05	ELAC2
-2,125	1,49E-02	ELAVL1
-4,433	5,85E-03	ELAVL2
2,730	3,68E-04	ELAVL3
-1,714	2,48E-03	ELFN2
2,921	4,57E-03	ELL
-2,773	2,93E-03	ELL3
1,519	8,43E-03	ELMO2
-1,561	1,49E-02	ELMOD3
-4,470	7,13E-04	ELN
-64,342	4,57E-06	ELN
-2,841	1,60E-02	ELOVL2
-1,851	1,24E-04	ELOVL2
-1,789	1,82E-02	ELOVL5
1,768	8,28E-04	EMB
-1,559	3,68E-05	EME2
-49,222	7,60E-05	EMID1
2,034	6,67E-03	EMILIN1
3,639	1,70E-03	EMILIN1
-4,143	1,69E-03	EMILIN3
-6,112	3,44E-04	EMR1
-2,364	2,33E-03	EMX2
-2,121	2,12E-03	ENDOU
-1,857	4,77E-04	ENG
1,564	2,28E-03	ENGASE
3,509	1,42E-05	ENO1
1,941	1,12E-05	ENO1
5,648	2,15E-04	ENO2
5,998	3,15E-04	ENO2
-1,949	1,37E-04	ENO4
-3,392	1,42E-03	ENPEP
3,463	8,87E-07	ENPP2
-1,831	1,68E-04	ENPP3
1,813	1,39E-02	ENPP4
-1,559	1,38E-03	ENTPD1
-2,211	3,32E-03	ENTPD2
-2,208	2,62E-04	ENTPD2
-20,186	3,33E-06	ENTPD3
1,592	1,69E-02	ENTPD5
1,680	1,40E-04	EPB41
-5,075	4,43E-04	EPB41L3
-4,009	2,68E-05	EPB41L3
-1,842	8,85E-05	EPB41L4A
-3,132	2,18E-02	EPB42
-1,677	1,50E-03	EPCAM
2,298	2,50E-03	EPHA2
-1,713	6,23E-03	EPHA4
-1,824	3,00E-03	EPHA7
-5,887	5,52E-03	EPHB1
-2,570	3,46E-03	EPHB1
2,430	1,80E-03	EPHB2
-4,756	1,45E-06	EPHB6
1,785	4,11E-03	EPN2
1,845	2,73E-04	EPN2
7,415	1,04E-04	EPS8L2
-2,450	1,13E-03	EPSTI1
-6,188	6,58E-04	EPYC
2,766	1,09E-04	ERAS
-3,303	2,40E-03	ERBB2
-2,655	1,28E-04	ERBB2
-3,693	3,23E-04	ERBB4
-1,582	2,78E-02	ERCC5
3,635	1,31E-03	ERCC6
2,434	7,92E-03	ERCC6L
2,140	1,58E-02	EREG
-1,668	1,58E-03	ERGIC3
2,103	4,10E-05	ERLIN2
-3,074	1,77E-02	Ermap
14,423	1,11E-03	ERO1L
-1,834	8,97E-03	ERP29
1,549	9,48E-04	ERRFI1
6,004	2,09E-05	ESAM
1,858	5,58E-03	ESF1
1,622	3,72E-04	ESM1
-2,595	3,69E-04	ESPL1
-2,529	7,40E-03	ESPN
-1,595	7,06E-03	ESR1
2,031	1,20E-02	ESRP1
1,668	1,19E-03	ETF1
-1,734	2,57E-03	ETFDH
-3,082	4,38E-04	ETNK2
2,753	6,34E-05	ETS1
-2,419	6,75E-03	ETV1
-6,282	1,13E-04	EVI2A
-1,602	2,02E-02	EVI5L
-2,655	5,27E-03	EVL
-1,886	1,12E-02	EVX1
-2,222	8,62E-03	EVX2
-1,771	1,91E-02	EXO1 (includes EG:26909)
7,101	2,87E-03	EXOC3L4
-2,753	9,79E-04	EXOC4
-2,758	4,82E-04	EXOC6
1,663	1,38E-04	EXOSC2
1,548	1,91E-03	EXOSC9
2,343	8,18E-03	EXT2
-1,808	5,52E-03	EXTL1
-2,505	2,14E-03	EXTL3
-2,080	3,39E-03	EYA4
1,635	2,72E-02	EZH1
-2,732	1,44E-03	F2R
-2,154	1,20E-02	F2RL1
-2,933	1,57E-02	F5
-3,041	8,60E-05	FA2H
-1,696	9,55E-04	FA2H
-2,811	1,94E-03	FABP12
-2,460	8,96E-05	FABP3
8,335	1,78E-05	FABP4
1,857	1,64E-02	FABP9
-3,122	1,23E-03	FADS1
-2,485	7,46E-03	FADS2
-2,564	1,09E-03	FADS3
-2,378	4,29E-03	FAIM3
-1,511	6,64E-04	Falz
-1,891	4,16E-03	FAM105A
-1,769	8,56E-05	FAM110A
4,540	2,07E-03	FAM110C
3,089	2,59E-06	FAM110C
3,533	1,68E-02	FAM115C
-1,717	1,44E-02	FAM116A
1,636	1,47E-04	FAM117B
1,666	1,43E-02	FAM118A
-2,868	1,97E-05	FAM120C
-3,308	1,54E-03	FAM120C
-1,560	2,67E-02	Fam122c
-1,550	1,03E-03	FAM123A
2,441	3,73E-03	FAM129A
2,334	2,14E-04	FAM129A
2,195	3,14E-03	FAM129B
-2,103	2,72E-04	FAM132A
-1,797	1,09E-03	FAM134A
-2,530	9,43E-05	FAM134B
-2,781	1,48E-04	FAM134B
2,230	1,96E-02	Fam136a
1,762	5,82E-03	Fam136a
-2,919	2,26E-04	FAM13B
-3,059	8,87E-04	FAM149A
-1,946	9,77E-03	FAM151A
-1,523	1,09E-02	FAM154B
1,561	2,70E-04	FAM160B1
-2,069	7,77E-03	FAM161A
1,979	5,44E-03	FAM162A
-1,894	5,01E-03	FAM166A
2,288	1,67E-04	FAM167A
1,590	7,97E-03	FAM168A
-2,673	2,60E-04	FAM172A
-1,896	7,22E-03	FAM172A
1,680	2,01E-02	FAM176A
-1,785	2,65E-06	FAM176B
-1,807	1,63E-04	FAM178A
2,167	1,25E-04	FAM181B
-2,128	4,49E-04	FAM187B
3,222	1,95E-03	FAM189A2
-1,585	5,30E-04	FAM189B
-1,630	1,00E-02	FAM190B
1,803	1,66E-02	FAM193A
-3,025	8,43E-04	FAM194A
2,311	2,58E-03	FAM195B
-7,827	1,65E-06	FAM198B
-1,803	1,75E-02	FAM19A5
3,210	1,33E-04	FAM20C
2,053	2,08E-03	FAM26F
1,548	7,18E-03	Fam35a
-2,977	2,77E-02	FAM36A
1,759	7,53E-04	FAM43A
3,649	4,45E-05	FAM46A
-1,799	5,84E-03	FAM46B
4,018	3,09E-05	FAM49A
1,660	7,71E-03	FAM54B
-3,284	7,56E-05	FAM55B
-2,300	1,20E-03	Fam60a (rat)
1,637	3,30E-04	FAM63A
-4,650	1,18E-02	FAM64A
2,693	1,47E-02	FAM65B
1,513	8,72E-04	FAM65B
-2,806	1,10E-02	FAM69C
-5,020	3,64E-04	FAM70A
4,208	1,21E-05	FAM70B
-2,278	4,69E-04	FAM71A
-2,806	2,87E-04	FAM71B
-2,584	4,74E-03	FAM71D
-1,825	2,84E-03	FAM71F1
-1,750	2,61E-02	FAM71F2
-1,610	3,17E-03	FAM73B
-2,924	4,80E-03	FAM75A5 (includes others)
1,858	1,27E-02	FAM76A
-1,949	7,45E-03	FAM81B
-2,506	1,19E-03	FAM82A1
2,758	2,01E-04	FAM82A2
-1,792	1,94E-02	FAM83E
3,148	9,37E-04	FAM83H
-20,756	2,97E-05	FAM84A
-12,684	2,69E-06	FAM84A
1,728	1,25E-02	FAM86B1 (includes others)
23,043	7,15E-05	FAM89A
27,968	1,04E-03	FAM89A
-1,673	4,19E-05	FAM89B
1,718	4,61E-04	FAM92B
1,718	8,46E-03	FAM96A
-2,114	1,91E-04	FANCB
-1,960	1,35E-02	FANCG
-1,821	2,99E-04	FANCM
-6,685	2,53E-05	FAP
-1,898	8,44E-04	FARP1
1,903	2,85E-04	FARP2
2,128	1,36E-03	FARP2
12,569	3,82E-05	FAS
9,364	9,72E-06	FAS
-2,664	1,13E-03	FASN
1,670	1,64E-03	FASTKD5
-3,878	4,51E-05	FAT1
-1,668	1,53E-02	FBF1
-5,967	9,87E-03	FBLN1
-6,148	3,00E-04	FBLN2
-6,691	5,68E-05	FBLN5
-5,315	1,25E-05	FBN1
-1,766	2,16E-03	Fbn2
-1,688	1,54E-02	FBP1
-3,010	1,66E-02	FBP2
-2,617	4,18E-04	Fbxl13
-1,928	2,66E-02	FBXL17
1,984	9,05E-06	Fbxl20
-5,137	2,50E-03	FBXO21
-2,029	8,73E-04	FBXO21
1,612	5,18E-03	FBXO27
1,724	1,34E-02	FBXO4
1,949	1,64E-02	FBXO42
-2,508	2,32E-03	FBXO43
-4,316	1,62E-03	FBXO5
3,618	5,96E-03	Fbxw17
-3,042	4,46E-03	FCER1G
-2,088	1,54E-03	FCER1G
-2,359	1,18E-03	Fcgbp
-1,983	3,04E-04	Fcgbpl1
-2,739	7,00E-03	FCGR1A
-3,887	1,11E-04	FCGR1A
1,896	5,13E-03	FCGRT
2,575	2,03E-03	FCHO2
-2,095	5,28E-04	FCRL1
-8,894	1,09E-02	Fcrls
-2,217	4,13E-04	FDXACB1
-4,588	1,71E-04	FDXR
-1,692	7,25E-03	FERD3L
1,809	7,16E-05	FERMT2
3,331	5,00E-04	FERMT3
-4,040	1,27E-04	FEZ1
-2,338	4,66E-03	FEZ2
-2,564	2,90E-04	FEZ2
-1,754	1,43E-02	FGD4
-1,689	6,28E-04	FGD4
2,734	6,51E-05	FGD5
2,194	1,24E-02	FGD6
-1,551	1,72E-02	FGF11
-4,646	2,28E-04	FGF13
-1,692	1,42E-02	FGF13
-10,045	1,64E-04	FGF18
-4,742	1,34E-05	FGF21
1,684	6,37E-03	FGFR1
1,502	3,52E-03	FGFR1
1,720	2,79E-02	Fgfr1l
1,760	1,05E-04	FGFR2
-1,760	1,55E-02	FGFR3
-3,140	2,15E-06	FGGY
2,158	1,53E-02	FGR
1,883	1,54E-03	FH
4,330	3,79E-03	FHDC1
-3,176	2,04E-03	FHIT
-14,218	8,05E-06	FHL1 (includes EG:14199)
-14,550	7,19E-05	FHL1 (includes EG:14199)
-6,601	4,47E-04	FIBIN
-1,841	3,24E-03	FIBIN
2,620	4,41E-04	FICD
-2,355	8,37E-04	FIG4
-12,255	1,49E-04	FIGLA
1,965	4,56E-03	FIGNL1
-2,467	1,65E-04	FILIP1L
1,721	2,83E-04	FITM2
1,945	2,08E-02	FKBP11
1,615	1,38E-02	FKBP15
-1,545	1,40E-02	FKBP2
-1,803	1,67E-02	FKBP3
-1,664	9,35E-06	FKBP9
-3,270	1,61E-02	FLJ32867
2,508	2,76E-02	FLNA
1,572	1,14E-02	FLNB
-4,470	6,87E-04	FLRT3
-12,449	1,49E-03	FLT3
-6,001	6,40E-07	FLT3
3,253	1,12E-02	FLYWCH1
-1,893	1,08E-03	FMO5
1,898	5,60E-04	FMR1
-2,993	1,51E-02	FN3K
3,227	1,76E-05	FNBP4
1,629	3,60E-03	Fndc3c1
-3,614	1,37E-05	FNDC5
-2,065	1,09E-03	FNDC8
15,619	2,30E-05	FOSL1
2,118	2,12E-02	FOSL2
2,244	2,96E-03	FOSL2
-2,302	1,05E-02	FOXI3
2,558	2,08E-02	FOXJ3
1,960	7,99E-03	FOXK1
-2,995	3,81E-05	FOXM1
-2,817	9,85E-04	FOXM1
-1,565	2,50E-02	FOXN3
-2,186	3,25E-03	FOXN4
-1,703	2,54E-02	FOXR2
2,432	3,65E-06	FOXS1
-1,766	2,09E-02	Fpr-rs6
-11,878	2,69E-05	FRAS1
2,652	4,19E-03	FREM3
-1,929	7,09E-05	Frg1l
1,567	9,78E-03	FRK
-3,334	2,37E-04	FRMD1
-1,672	3,78E-03	FRMD7
1,724	3,41E-03	FRMD8
-2,666	2,08E-02	FRMPD4
-3,844	1,70E-02	FRY
-2,728	7,49E-04	FRYL
-6,990	1,95E-03	FRZB
-2,962	1,83E-03	FSCB
-2,373	4,53E-04	FSCN2
-1,981	1,16E-02	FSCN3
2,071	1,17E-02	FSD1
-8,200	1,73E-04	FSHR
-1,639	1,60E-04	FSIP1
-2,187	2,23E-02	Fsip2
-1,746	1,19E-04	Fsip2
-2,690	5,45E-05	Fsip2-ps1
-2,555	1,47E-02	FSTL1
-1,562	4,23E-03	FSTL4
-2,085	7,28E-03	FTSJ1
1,857	9,61E-03	FTSJD1
2,516	1,87E-03	FTSJD2
-1,976	2,04E-03	FUBP1
-3,491	2,07E-03	FUCA1
-1,736	1,25E-03	FUCA2
-1,647	8,83E-03	FUK
-2,528	1,13E-02	FUNDC2
-2,110	1,28E-02	Fundc2
-2,785	1,65E-03	FUNDC2
-1,932	1,52E-02	FURIN
2,532	1,83E-02	FUT4
-2,618	2,42E-03	FXN
-2,254	4,34E-04	FXYD1
-1,620	1,08E-02	FXYD2
-2,179	5,33E-03	Fxyd3
1,530	1,11E-02	FYN
-4,716	9,11E-07	FZD1
-2,124	1,99E-02	FZD4
-3,389	7,76E-05	FZD8
-6,147	2,36E-05	FZD9
-3,904	1,64E-03	G6PC
1,740	7,82E-04	G6PD
2,883	8,06E-03	GAA
2,122	1,01E-04	GAB1
1,596	2,35E-02	GABBR1
-1,517	1,51E-03	GABPA
-1,659	1,87E-02	GABRD
1,573	1,66E-02	GADD45A
3,114	3,25E-05	GADD45B
1,918	2,09E-02	GADD45G
-6,828	5,47E-04	GAL
-9,639	5,85E-07	GAL
1,710	5,32E-04	GALK1
-2,192	1,07E-02	GALM
-1,618	1,32E-03	GALNT12
[truncated: 4,075 more rows]

## Sheet: BPA 1 nM D21
Fold Change	p-value	Symbol
-4,133	6,58E-05	1110012D08Rik
-4,301	1,40E-02	1110012D08Rik
-12,634	1,70E-02	1110025L11Rik (includes others)
-8,268	1,50E-03	1190003J15Rik
-6,127	2,18E-02	1300002K09Rik
4,804	1,72E-04	1300017J02Rik
1,539	4,67E-03	1300017J02Rik
2,491	6,82E-04	1500011B03Rik
-4,747	1,53E-02	1600014K23Rik
-5,678	1,73E-03	1600015I10Rik
-6,884	2,43E-03	1600029D21Rik
-8,493	2,16E-03	1700001K19Rik
-16,214	4,14E-04	1700006A11Rik
-3,838	2,55E-02	1700007B14Rik
-3,636	5,92E-04	1700007B14Rik
-6,426	8,65E-04	1700007B14Rik
-14,697	6,38E-04	1700007B14Rik
-2,577	3,72E-03	1700007K09Rik
-15,217	1,95E-04	1700008I05Rik
-5,784	7,07E-04	1700008I05Rik
-10,016	1,05E-03	1700008P20Rik
-3,678	5,83E-03	1700009N14Rik
-4,002	4,78E-03	1700011L22Rik
-6,564	6,69E-03	1700012A03Rik
-5,280	1,73E-03	1700012B07Rik
-2,093	3,80E-04	1700013D24Rik
-1,842	7,53E-03	1700013G24Rik
-2,101	6,14E-03	1700013G24Rik
-7,948	1,64E-02	1700014D04Rik
-8,543	2,52E-03	1700015G11Rik
-2,615	1,18E-05	1700016D06Rik
-1,650	1,91E-02	1700016M24Rik
-2,520	3,46E-03	1700027A15Rik
-5,540	1,53E-02	1700029H14Rik
-12,156	1,21E-03	1700029P11Rik
-4,468	5,46E-03	1700031M16Rik
-11,894	2,70E-03	1700034J05Rik
-5,150	6,06E-03	1700042B14Rik (includes others)
-6,164	2,16E-03	1700042B14Rik (includes others)
-7,215	1,84E-03	1700049L16Rik
-7,867	2,09E-03	1700061G19Rik
-2,857	2,47E-04	1700067P10Rik
-3,193	3,08E-04	1700067P10Rik
-6,767	1,56E-03	1700072E05Rik
-6,028	9,55E-03	1700072E05Rik
-13,901	4,67E-03	1700074P13Rik
-9,825	5,74E-03	1700080E11Rik
-14,741	1,37E-03	1700080O16Rik
-5,527	3,58E-02	1700106J16Rik
-5,414	1,80E-03	1700109H08Rik
-2,170	1,91E-02	1700123L14Rik
-4,209	3,62E-02	1700129C05Rik
2,182	1,83E-03	1810009A15Rik
-18,123	8,11E-04	1810009J06Rik/LOC100044143
5,161	1,42E-03	1810037I17Rik (includes others)
-11,948	3,98E-03	1810065E05Rik
-15,760	2,32E-02	1810065E05Rik
-9,357	1,07E-02	2010003K15Rik
-8,019	1,80E-02	2010106E10Rik
-7,347	7,39E-03	2010107G12Rik
-2,471	8,56E-03	2200002J24Rik
2,612	3,66E-03	2200002J24Rik
3,048	8,23E-03	2200002J24Rik
-5,996	3,26E-02	2210010C04Rik
-7,869	2,75E-02	2210409E12Rik
-4,946	5,06E-03	2210409E12Rik
-12,421	1,23E-02	2210409E12Rik
-8,722	2,17E-02	2210409E12Rik
-11,666	1,88E-04	2300005B03Rik
-2,606	1,07E-02	2310002L09Rik
2,619	1,96E-04	2310039H08Rik
-19,996	1,56E-04	2310042E22Rik (includes others)
-1,780	1,07E-02	2610002M06Rik
-2,483	1,15E-03	2610528A11Rik
2,020	2,41E-03	2810025M15Rik
-3,265	6,51E-03	3110001I22Rik
2,076	5,51E-03	3110001I22Rik
-16,520	5,04E-04	3830417A13Rik
-8,236	2,11E-02	4833423E24Rik
-6,332	2,72E-02	4833423E24Rik
-12,104	1,82E-03	4921501E09Rik
-8,202	9,38E-05	4921506M07Rik
-7,677	7,50E-04	4921511C20Rik
-6,038	1,82E-02	4921517D21Rik
-5,861	9,44E-03	4921524L21Rik
-9,311	2,75E-03	4921528I07Rik (includes others)
-8,357	7,28E-04	4921530L21Rik
-25,368	2,69E-03	4922502D21Rik
-31,252	6,62E-04	4930402F06Rik
-10,269	8,72E-04	4930403L05Rik
-3,254	3,38E-02	4930408F14Rik (includes others)
-30,765	4,12E-03	4930415L06Rik
-11,662	3,11E-03	4930438A08Rik
-12,842	4,17E-04	4930443G12Rik
-5,496	6,60E-03	4930474N05Rik
-1,966	9,41E-04	4930474N05Rik
-1,747	3,79E-02	4930474N05Rik
-7,461	3,36E-02	4930474N05Rik
-15,771	1,88E-04	4930474N05Rik
-4,140	5,20E-03	4930474N05Rik
-2,434	3,94E-02	4930474N05Rik
-8,426	9,77E-03	4930474N05Rik
-7,941	1,52E-03	4930474N05Rik
-6,815	3,71E-04	4930474N05Rik
-3,407	2,26E-05	4930474N05Rik
-9,574	4,11E-05	4930474N05Rik
7,733	5,69E-03	4930486L24Rik
-6,469	5,31E-03	4930503B20Rik
-2,279	1,04E-05	4930511M11Rik
-8,946	2,07E-03	4930519G04Rik
-3,865	2,54E-02	4930544G11Rik
-4,489	2,17E-03	4930547C10Rik
-14,167	1,76E-03	4930548H24Rik
-4,631	3,56E-02	4930549C01Rik
-5,576	2,00E-02	4930563D23Rik
-7,876	1,39E-02	4930564C03Rik
-12,570	3,78E-03	4930568D16Rik
-8,307	3,69E-03	4931406B18Rik
-9,074	1,36E-02	4931406B18Rik
-9,944	6,39E-03	4931408C20Rik
-8,761	3,46E-03	4931409K22Rik
-8,737	1,20E-03	4931423N10Rik
-8,070	1,86E-02	4931429L15Rik
-4,654	3,26E-02	4931431F19Rik
-5,904	6,89E-03	4931440L10Rik
-10,704	3,86E-04	4932411N23Rik
-6,121	6,10E-03	4932415M13Rik (includes others)
-18,622	1,69E-03	4933400A11Rik
-46,618	2,09E-03	4933402E13Rik
-11,943	6,23E-03	4933403O03Rik/Dux
-3,810	3,59E-02	4933403O03Rik/Dux
-5,084	1,39E-02	4933403O03Rik/Dux
-7,936	1,90E-02	4933403O03Rik/Dux
-16,051	1,37E-03	4933403O03Rik/Dux
-8,861	4,56E-04	4933403O03Rik/Dux
-9,520	1,56E-03	4933403O03Rik/Dux
-10,360	9,75E-03	4933403O03Rik/Dux
-12,092	1,15E-03	4933403O03Rik/Dux
-8,593	3,26E-03	4933403O03Rik/Dux
-1,886	4,83E-03	4933415F23Rik
-5,905	3,33E-02	4933422H20Rik
-15,673	3,36E-03	4933427D06Rik
-2,218	3,10E-05	4933427G17Rik
-9,316	1,81E-03	4933434I20Rik
-16,813	1,63E-03	4933436I01Rik
-4,466	1,54E-02	4933436I01Rik
-7,156	3,44E-03	5330437I02Rik
-16,751	4,81E-04	5830403L16Rik
-3,839	3,16E-02	5830473C10Rik
3,016	2,52E-02	5830473C10Rik
-4,565	3,49E-02	6030498E09Rik
3,237	3,35E-03	6430531B16Rik
-5,608	3,45E-03	7420426K07Rik (includes others)
-5,816	5,87E-03	8030474K03Rik
-12,969	5,12E-03	9030612E09Rik
-4,693	1,97E-03	9030612E09Rik
-13,573	2,39E-03	9130208D14Rik
-13,711	3,90E-03	9130208D14Rik
-26,394	3,03E-04	9230104L09Rik
-8,291	3,89E-03	9330101J02Rik
-8,208	7,95E-03	9430007A20Rik
-8,643	1,45E-02	9930111J21Rik1 (includes others)
-10,497	8,26E-03	A1BG
-6,374	3,28E-02	A230065H16Rik
-2,519	8,57E-03	A2LD1
5,022	1,57E-02	A2M
5,121	4,49E-03	A2M
-5,969	5,76E-03	A3GALT2
-5,207	1,86E-02	A430033K04Rik
-7,181	7,82E-03	A430089I19Rik (includes others)
-11,672	2,35E-03	A430089I19Rik (includes others)
-2,514	1,84E-02	A530064D06Rik/B430306N03Rik
-9,828	2,12E-03	A630001G21Rik
-5,802	3,49E-02	A630033H20Rik
3,532	1,72E-03	A730098P11Rik
2,680	8,78E-03	A730098P11Rik
-6,249	3,35E-02	A930017M01Rik
-4,100	5,18E-03	AA414768
4,218	6,48E-04	AA926063
-5,642	2,26E-02	AADAC
-9,660	8,79E-03	AADACL2
-13,844	9,06E-04	AADACL3
-10,692	9,41E-03	AADACL4
2,259	1,25E-02	AAGAB
1,902	8,09E-03	AAK1
4,355	4,86E-03	AAMP
-11,441	2,27E-03	AANAT
2,609	5,84E-03	AARS
-1,513	3,92E-02	AARSD1
2,739	1,26E-04	AASDH
1,939	7,00E-04	AASDHPPT
-23,925	9,88E-04	AASS
2,008	5,50E-03	AATF
-6,859	2,63E-02	AATK
1,585	4,63E-03	AATK
2,097	2,27E-04	ABCA1
-11,981	2,02E-03	ABCA12
-27,977	1,69E-02	Abca15
-6,866	2,95E-02	Abca16
-8,701	2,54E-03	Abca16
-3,665	1,61E-02	Abca17
3,813	3,55E-03	ABCA2
-3,970	9,32E-04	ABCA3
3,185	1,27E-02	ABCA3
-6,052	1,28E-02	ABCA4
-6,199	6,85E-03	ABCA5
-10,780	1,38E-02	ABCA6
-11,905	3,98E-03	ABCA8
-2,726	9,02E-03	Abca8a
-2,721	3,30E-02	ABCA9
-6,238	3,29E-02	ABCB1
3,598	1,70E-05	ABCB10
-6,624	2,91E-02	ABCB11
6,861	1,66E-03	Abcb1b
5,703	5,61E-04	Abcb1b
-9,301	3,77E-03	ABCB4
2,064	1,82E-03	ABCB6
-4,320	5,52E-03	ABCB7
-2,788	1,20E-02	ABCB9
-9,755	1,69E-02	ABCC1
-3,019	3,82E-02	ABCC1
2,165	2,21E-02	ABCC1
2,093	6,41E-03	ABCC1
-1,861	1,31E-02	ABCC10
-20,096	4,19E-03	Abcc2
4,221	6,40E-03	ABCC3
2,540	3,30E-03	ABCC5
-2,933	3,27E-03	ABCC6
-1,763	1,16E-02	ABCC8
2,329	1,51E-03	ABCC9
-7,674	2,67E-02	ABCD2
2,060	1,80E-02	ABCD3
1,829	1,98E-03	ABCD4
2,964	4,22E-03	ABCF1
-2,547	8,76E-03	ABCF2
3,297	1,52E-03	ABCF2
4,973	1,86E-03	ABCG1
-4,276	1,96E-02	ABCG2
-3,126	2,19E-04	Abcg3
3,437	1,72E-03	Abcg3
-1,664	1,75E-02	Abcg3l1/Abcg3l3
-6,965	6,08E-04	Abcg3l1/Abcg3l3
1,923	9,80E-03	Abcg3l2
-9,227	1,48E-02	ABCG8
-7,064	2,75E-03	ABHD1
4,090	6,59E-03	ABHD10
3,141	4,07E-03	ABHD12
-18,804	4,00E-04	ABHD12B
-4,022	1,61E-03	ABHD13
1,526	1,74E-02	ABHD13
3,144	1,61E-03	ABHD14A
-3,665	7,12E-03	ABHD14B
-5,429	2,55E-02	ABHD15
3,090	4,61E-03	ABHD16A
-4,633	1,57E-02	ABHD16B
3,007	1,77E-02	ABHD4
1,811	1,17E-02	ABHD5
1,842	2,78E-02	ABHD6
1,775	4,15E-03	ABI1
2,734	7,83E-03	ABI2
-6,598	2,39E-03	ABI3
-6,994	1,12E-02	ABL1
3,366	8,91E-03	ABL1
-2,635	5,99E-03	ABL2
-13,493	1,15E-04	ABLIM1
-7,253	3,90E-03	ABLIM2
2,919	1,19E-02	ABO
2,959	2,72E-03	Abo2
-17,791	3,51E-04	ABP1 (includes EG:26)
2,031	1,03E-02	Abp10
-8,761	8,92E-03	Abph (includes others)
-7,656	1,85E-02	Abph (includes others)
-12,219	9,72E-04	Abpz
1,671	3,50E-02	ABR
3,083	8,20E-03	ACAA1
1,990	3,34E-04	ACAA1
1,818	3,63E-03	ACAA1
4,181	3,68E-03	ACAA1
2,262	1,24E-03	ACAA2
3,523	1,75E-03	Acad10
2,761	2,92E-03	ACAD9
2,997	4,17E-03	ACADL
3,122	2,62E-03	ACADM
3,685	6,14E-03	ACADS
-2,277	1,59E-02	ACADSB
3,485	6,59E-03	ACADVL
-10,936	5,89E-03	Acan
1,920	1,64E-02	ACAP1
-12,019	1,58E-03	ACAP3
2,253	2,36E-02	ACAP3
-1,780	5,67E-03	ACAT1
-1,843	3,19E-02	ACAT2
2,872	5,40E-03	ACAT2
1,639	2,86E-02	ACBD3
-4,456	1,76E-02	ACBD4
-6,686	1,09E-02	Accn1
-11,617	6,90E-03	ACCN2
-8,758	1,40E-02	ACCN3
-4,662	1,56E-02	ACCN3
1,730	1,10E-03	ACCS
-9,826	4,24E-03	ACCSL
3,728	7,60E-04	ACD
-7,366	6,26E-04	ACE2 (includes EG:302668)
-5,802	3,37E-02	Ace3
5,351	7,75E-05	ACER2
17,091	1,39E-03	ACER2
-10,020	1,26E-02	ACHE
-3,670	8,48E-03	ACIN1
1,852	8,20E-03	ACIN1
3,547	8,17E-03	ACLY
-18,970	5,01E-03	ACMSD
-6,881	2,63E-03	ACN9 (includes EG:362323)
2,252	1,95E-02	ACN9 (includes EG:362323)
-5,244	4,38E-03	Acnat1/Acnat2
3,842	1,04E-03	ACO1
2,185	1,13E-02	ACO2 (includes EG:11429)
-4,825	1,27E-03	ACOT1
-2,983	8,73E-04	Acot1
-12,169	9,59E-03	ACOT12
1,792	5,05E-04	ACOT13
-3,401	3,01E-02	ACOT2
-3,722	9,18E-04	ACOT4
-4,527	2,40E-03	ACOT4
-8,440	1,38E-02	Acot5
2,536	5,90E-03	ACOT8
3,612	1,51E-03	ACOT9
-3,457	1,93E-02	ACOX1
2,734	5,15E-03	ACOX1
-7,315	2,48E-02	ACOX2
-5,891	2,98E-02	ACOX3
4,296	1,33E-03	ACP1 (includes EG:11431)
2,872	4,97E-03	ACP2
4,609	2,23E-03	ACP5
1,765	8,61E-03	ACP6
3,215	1,55E-02	ACPL2
-1,882	7,23E-03	ACPP
-12,314	4,83E-04	ACPT
-4,247	1,12E-03	ACR
-2,463	1,04E-03	ACRBP
-3,099	1,13E-02	ACRV1
2,012	2,36E-02	ACSBG1
-6,933	3,22E-02	ACSBG2
-1,853	1,99E-02	ACSF3
2,864	3,31E-03	ACSL1
5,252	7,28E-04	ACSL3
2,366	5,01E-03	ACSL4
3,234	1,33E-03	ACSL5
-12,389	6,78E-04	ACSL6
-6,885	8,27E-03	ACSM2A
-12,184	1,88E-03	ACSM3
-7,106	2,97E-02	ACSM4
-4,863	4,16E-04	ACSM5
-3,459	1,64E-03	ACSS1
2,991	1,31E-02	ACSS2
-18,505	9,72E-04	ACSS3
-14,990	5,96E-05	ACTA1
3,027	2,16E-02	ACTA2
2,727	8,48E-03	ACTB
-24,186	3,06E-03	ACTBL2
2,617	1,66E-02	ACTG1
2,662	1,17E-02	ACTG1
4,652	1,44E-02	ACTG1
2,116	2,77E-02	ACTG2
2,853	1,18E-02	ACTG2
2,936	4,57E-03	ACTL6A
-18,307	2,81E-04	ACTL6B
-10,770	3,67E-04	ACTL7A
-4,619	1,15E-03	ACTL7B
-9,086	1,88E-03	ACTL9
-11,643	7,02E-03	Actl9b
2,409	2,19E-03	ACTN1
-10,969	2,67E-03	ACTN2
4,426	2,21E-03	ACTN4
1,816	9,78E-03	ACTR10
-1,706	5,72E-03	ACTR1A
5,479	4,70E-04	Actr1b
5,134	7,98E-05	ACTR2
3,385	1,31E-03	ACTR3
-3,476	2,53E-02	ACTR3B
-4,346	4,06E-03	ACTRT1
-3,352	1,55E-02	ACTRT2
-6,628	2,22E-03	ACVR1B
-16,076	3,13E-03	ACVR1C
-4,505	9,30E-03	ACVR1C
-5,069	1,65E-02	ACVR2A
1,849	4,28E-03	ACVR2B
3,393	2,60E-03	ACY3
2,105	1,02E-02	Acyp2 (rat)
-4,134	1,71E-02	ADA
-8,255	4,45E-04	Adad2
2,042	5,61E-03	ADAM10
-10,515	1,40E-03	ADAM11
3,425	1,02E-02	ADAM15
1,587	1,94E-02	ADAM17
-6,541	7,32E-03	ADAM18
-6,317	7,50E-03	ADAM19
7,040	1,72E-02	ADAM19
2,539	9,08E-03	Adam1a
-7,464	7,04E-04	ADAM2
-11,985	1,50E-03	ADAM22
-6,873	3,23E-03	ADAM23
-5,451	5,40E-03	Adam26a/Adam26b
-4,456	2,37E-02	Adam26a/Adam26b
-11,664	7,36E-03	ADAM28
-4,094	9,02E-04	Adam3
-14,031	5,82E-04	ADAM30
-4,697	6,21E-03	ADAM32
-5,588	8,05E-03	Adam4/Gm4787
-2,452	2,03E-02	Adam4/Gm4787
-3,751	4,42E-04	ADAM5
-5,498	5,53E-03	ADAM8
-4,583	1,37E-03	ADAMDEC1
4,597	1,16E-03	ADAMTS1
-8,036	3,79E-03	ADAMTS12
-6,276	5,31E-03	ADAMTS14
-1,850	1,17E-02	ADAMTS15
-13,039	6,65E-04	ADAMTS15
-7,663	2,41E-03	Adamts17
-8,349	1,58E-02	ADAMTS19
-8,398	1,93E-02	ADAMTS20
-5,934	4,34E-03	ADAMTS5
2,850	1,40E-02	ADAMTS7
1,940	5,95E-03	ADAMTS9
-9,271	6,33E-03	ADAMTSL2
-14,191	2,45E-03	ADAMTSL3
-12,314	1,03E-02	ADAMTSL3
2,080	1,12E-02	ADAMTSL5
-4,175	4,09E-03	ADAP1
-9,105	7,06E-03	ADAP2
-21,706	3,09E-05	ADARB2
-8,354	1,27E-04	ADAT1
-6,888	1,37E-02	ADAT1
5,172	2,02E-03	ADAT2
-5,169	3,65E-03	Adat3 (rat)
2,219	1,25E-02	ADCK3
3,823	4,71E-03	ADCK4
-1,533	8,95E-03	ADCK5
-5,632	1,56E-02	ADCY1
-2,189	1,72E-02	ADCY10
-10,065	6,51E-03	ADCY2
-8,086	6,58E-03	ADCY3
-4,671	5,74E-04	ADCY5
-5,212	1,81E-02	ADCY7
-11,394	1,55E-03	ADCY8
-10,006	1,42E-03	ADCYAP1 (includes EG:11516)
-15,602	7,77E-04	ADCYAP1R1
-15,825	2,05E-03	ADCYAP1R1
-6,034	1,28E-03	ADD1
2,011	2,84E-03	ADD1
-9,779	3,68E-03	ADD2
-8,639	1,26E-02	ADD2
2,001	1,96E-04	ADD3
-4,244	1,16E-02	ADH1C (includes EG:11522)
-7,007	3,86E-02	ADH4 (includes EG:127)
-9,351	2,09E-03	ADH4 (includes EG:127)
3,502	8,01E-03	Adh5
-8,700	2,85E-02	ADH6 (includes EG:130)
-20,508	7,68E-04	Adh6a
-13,065	9,49E-04	ADH7
-7,874	1,61E-02	ADHFE1
1,916	8,53E-03	ADI1 (includes EG:104923)
2,358	3,82E-02	ADIPOR1
5,093	9,99E-04	ADIPOR2
4,806	3,21E-03	ADM
1,682	1,83E-03	ADNP
-2,928	2,84E-03	ADORA1
2,295	8,91E-03	ADORA1
1,511	3,87E-02	ADORA2B
3,618	2,77E-03	ADPGK
-6,711	6,29E-03	ADPRHL1
3,104	4,64E-03	ADPRHL2
-9,420	4,36E-03	ADRA1A
-6,635	3,18E-02	ADRA1B
-19,406	5,06E-04	ADRA1D
-6,690	1,80E-02	ADRB1
-2,148	1,60E-02	ADRB2
-29,650	3,74E-03	ADRB3
-8,159	1,33E-02	ADRM1
2,221	9,12E-03	ADSS
-8,446	9,38E-03	Adssl1
2,464	3,77E-03	AEBP1
-7,251	3,25E-02	AEBP2
5,039	4,62E-04	AEN
-26,518	1,99E-03	AF366264 (includes others)
-2,367	6,77E-03	AFAP1L1
-6,279	2,05E-02	AFAP1L1
-7,633	2,18E-02	AFAP1L2
-8,641	8,35E-03	AFF1
-6,686	2,02E-03	AFF2
-11,187	3,71E-03	AFF3
1,902	2,84E-02	AFF4
2,667	6,52E-03	AFF4
-26,334	3,24E-03	AFM
-10,888	1,11E-04	AFP
5,531	7,79E-04	AFTPH
3,585	1,00E-03	AGA
5,915	4,05E-04	AGAP1
-8,873	1,59E-02	Agap2
2,137	1,61E-02	AGAP3
-7,934	2,88E-02	AGBL3
-11,828	8,81E-03	AGBL4
-2,849	2,77E-02	AGER
4,025	3,87E-03	Agfg1
5,500	3,01E-04	Agfg1
-4,220	2,67E-02	AGFG2
1,988	2,24E-03	AGFG2
-5,778	5,55E-04	AGGF1
-8,495	1,08E-02	AGL
-4,958	3,77E-02	AGMAT
-5,428	5,08E-03	AGMO
-34,362	1,88E-03	AGMO
1,886	8,63E-03	AGPAT1
1,540	2,97E-02	AGPAT2
1,740	9,60E-03	AGPAT3
2,194	5,43E-03	AGPAT4
2,016	2,11E-02	AGPAT6
-6,765	3,36E-02	AGPHD1
-8,376	2,00E-02	AGR2
-17,103	9,18E-04	AGR3
6,335	1,23E-03	AGRN
-4,819	1,93E-03	AGT
3,622	1,21E-03	AGTPBP1
-10,737	1,98E-04	AGTR1
-6,095	3,59E-02	Agtr1b
-15,348	1,08E-02	AGTR2
1,967	7,33E-03	AGTRAP
-14,454	7,83E-03	AGXT
-9,201	1,44E-03	AGXT2
-4,124	6,41E-03	Agxt2l2
2,725	6,72E-03	AHCTF1
2,852	3,34E-03	AHCY
-1,841	4,86E-03	AHCYL1
2,580	8,41E-03	AHCYL1
-8,832	2,06E-03	AHCYL2
1,627	2,71E-02	AHCYL2
1,680	2,31E-02	AHDC1
-5,137	8,04E-03	AHNAK
2,841	8,48E-03	AHNAK
-7,323	4,15E-03	AHNAK2
-5,391	3,97E-03	AHR
-5,141	2,26E-03	AHSP
-13,449	2,51E-03	AI182371
-8,900	1,67E-02	AICDA
-3,508	3,27E-03	AIF1 (includes EG:11629)
-2,622	2,32E-03	AIF1 (includes EG:11629)
-1,852	1,22E-02	AIF1L
2,800	1,54E-03	AIFM1
1,961	3,27E-04	AIFM2
-6,866	1,00E-02	AIFM3
2,060	3,14E-03	AIG1
-5,927	2,23E-02	Aim1
-4,379	4,05E-03	AIM2 (includes EG:304987)
3,064	5,92E-03	AIMP1
2,139	6,98E-03	AIMP2
1,873	2,61E-03	AIP
-7,035	1,55E-02	AIPL1
-8,939	1,33E-02	AIRE
2,554	7,39E-03	Ajap1
-8,451	2,41E-03	AK1
4,636	6,84E-03	AK1
1,910	1,97E-03	AK2
2,187	1,26E-02	AK3
-2,265	2,17E-03	AK4
4,801	1,65E-03	AK4
2,212	2,95E-04	AK7
-3,946	3,90E-02	AKAP1
-8,753	3,82E-03	AKAP1
2,721	6,58E-03	AKAP1
4,408	1,57E-03	AKAP10
-1,703	7,33E-03	AKAP11
5,389	5,37E-04	AKAP11
-4,572	1,48E-02	AKAP12
2,464	2,23E-02	AKAP13
1,868	1,36E-03	Akap17a
-4,504	4,24E-03	Akap17b (rat)
-2,014	1,32E-03	Akap17b (rat)
3,100	6,58E-04	AKAP2/PALM2-AKAP2
-2,819	3,58E-02	AKAP3
-8,123	1,89E-04	AKAP4
1,557	8,36E-03	AKAP5
-19,091	5,58E-04	AKAP6
-1,811	1,02E-02	AKAP7
3,075	2,87E-03	AKAP7
3,832	3,02E-03	AKAP8
3,681	6,58E-04	AKAP8L
1,797	4,86E-03	AKAP9
8,677	2,44E-04	AKIP1
2,259	1,08E-03	AKIRIN1
1,659	1,27E-02	AKIRIN2
-3,745	1,16E-02	AKNA
3,177	9,27E-04	AKNA
-10,423	2,69E-02	AKNAD1
-10,491	1,06E-02	AKNAD1
-10,921	5,74E-03	Akp3
3,107	1,49E-03	AKR1A1
2,506	3,90E-03	AKR1B1
-9,980	1,83E-03	AKR1B10
3,859	7,53E-04	AKR1B15
-5,447	2,24E-04	Akr1b7
-9,558	7,42E-03	AKR1C1/AKR1C2
-25,562	2,04E-03	Akr1c12/Akr1c12l1
-2,478	2,21E-02	Akr1c12/Akr1c12l1
3,875	2,76E-03	Akr1c19
-6,196	2,68E-03	AKR1C3
-4,440	6,39E-04	AKR1C3
2,011	7,81E-03	AKR1CL1
-14,139	9,60E-03	AKR1D1
-1,969	1,47E-02	AKR1E2
3,327	4,26E-03	AKR1E2
2,528	9,26E-03	AKR7A3
1,621	8,92E-03	AKT1
-3,568	1,80E-02	AKT3 (includes EG:10000)
-2,619	3,12E-03	AKTIP
5,869	3,33E-03	ALAS1
1,888	3,38E-02	ALAS2
-10,528	7,33E-03	ALB
3,180	1,62E-03	ALDH16A1
-1,627	3,80E-02	ALDH18A1
2,772	5,80E-03	ALDH1A1
-26,550	1,14E-02	ALDH1A2
-7,251	2,36E-04	ALDH1A3
-1,991	9,93E-04	Aldh1a7
-1,844	1,14E-02	ALDH1L2
2,437	1,02E-02	ALDH2
-3,094	9,21E-03	ALDH3A2
3,360	3,96E-04	ALDH3A2
2,386	1,91E-04	ALDH3B1
-17,934	1,84E-02	ALDH3B2
-9,469	3,71E-03	Aldh4a1
1,954	6,24E-03	Aldh4a1
-5,395	5,36E-03	ALDH5A1
3,202	8,58E-03	ALDH7A1
2,955	5,14E-03	ALDH9A1
4,633	3,48E-03	ALDOA
3,993	2,31E-03	Aldoal1
-8,855	1,33E-03	ALDOB
2,492	1,23E-02	ALDOC
3,060	7,51E-03	ALG1
1,928	6,69E-03	ALG11
-1,991	2,85E-02	ALG12 (includes EG:315212)
-19,519	1,37E-03	Alg13
1,690	5,35E-03	ALG14 (includes EG:199857)
2,495	2,03E-03	ALG3
3,356	1,36E-03	ALG6
2,162	4,55E-03	ALG8
2,157	2,97E-05	ALG9
-5,148	2,76E-02	ALK
-1,707	1,48E-02	ALKBH1
3,499	3,87E-04	ALKBH2
6,012	4,68E-06	ALKBH6
8,957	6,29E-05	ALKBH7
-2,018	2,11E-02	ALKBH8
-8,397	6,30E-04	ALLC
-6,094	2,29E-04	ALMS1
26,065	2,02E-04	Alox12e
-2,858	3,63E-02	ALOX15
-8,041	2,16E-02	ALOX5AP
-3,253	1,70E-02	ALPI
-6,140	3,02E-02	ALPI
-2,571	6,39E-03	ALPK1
-6,625	1,10E-02	ALPK2
-4,919	1,33E-02	ALPK3
-5,064	1,25E-02	ALS2CL
-7,558	1,73E-03	ALS2CR12
-4,394	1,29E-02	ALS2CR8
-12,413	1,91E-03	ALX1
-21,426	7,84E-03	ALX3
-15,072	1,49E-03	ALX4
-42,345	2,31E-04	AMBN
-9,477	1,39E-02	AMBP
2,266	1,85E-05	AMBRA1
1,678	2,34E-02	AMD1
-3,221	1,56E-02	AMICA1
-10,780	2,54E-03	AMIGO1
-6,853	1,16E-03	AMIGO2
3,629	7,49E-04	AMMECR1
4,003	4,23E-03	AMMECR1L
3,983	1,67E-03	AMMECR1L
-1,958	4,89E-03	AMN
-16,092	8,53E-04	AMOT
-14,950	1,75E-03	AMOT
-3,048	3,87E-02	AMOTL2
-2,734	1,73E-02	AMPD1
-1,735	1,88E-02	AMPD2
2,103	1,82E-03	AMPD3
-6,184	2,65E-02	AMTN
-15,923	1,39E-03	AMY1A (includes others)
-8,981	3,38E-03	AMY1A (includes others)
2,617	7,60E-03	AMZ2
1,582	3,70E-02	ANAPC1/LOC100286979
-1,705	3,91E-04	ANAPC10
-8,077	2,74E-05	ANAPC11
4,410	9,64E-04	ANAPC11
2,215	6,62E-03	ANAPC13
2,494	5,11E-03	ANAPC13
2,732	1,26E-03	ANAPC2
3,186	1,58E-03	ANAPC4
2,944	2,09E-03	ANAPC5
3,339	3,07E-03	ANAPC7
-9,324	1,73E-02	Andpro (includes others)
-17,990	3,70E-03	Andpro (includes others)
-28,026	9,75E-04	Andpro (includes others)
4,479	3,08E-03	ANG
10,267	3,60E-04	ANG
2,315	2,20E-02	ANGEL1
5,505	4,47E-04	ANGEL2
-5,139	3,20E-03	ANGPT1
-10,807	1,34E-03	ANGPT2
-2,871	3,66E-03	ANGPTL1
-7,329	2,35E-02	ANGPTL1
2,038	3,48E-02	ANGPTL2
-7,001	1,77E-02	ANGPTL3
18,558	3,63E-05	ANGPTL4
-3,581	5,03E-03	ANGPTL6
-11,483	8,16E-04	ANK2
-4,134	1,62E-03	ANK3
-2,135	2,34E-02	ANKAR
1,766	4,63E-03	ANKH
-4,212	6,09E-03	ANKIB1
-2,129	4,63E-04	ANKIB1
-7,159	8,77E-03	Ankk1
-8,157	2,80E-02	Ankk1
-13,342	1,50E-04	Ankk1
2,037	6,03E-03	ANKMY2
1,890	6,41E-04	ANKRA2
-5,789	4,97E-03	ANKRD1
5,893	1,10E-03	ANKRD10
-2,071	3,76E-03	ANKRD12
-4,162	2,03E-02	ANKRD12
3,207	1,64E-03	ANKRD13A
2,824	1,87E-02	ANKRD13C
-3,952	1,33E-03	ANKRD13D
-1,663	3,55E-02	ANKRD16
1,761	1,90E-02	ANKRD17
-13,585	6,17E-04	ANKRD22
5,149	3,79E-04	ANKRD24
-5,625	1,97E-03	ANKRD26
-2,534	1,39E-02	ANKRD27
-5,749	2,19E-03	ANKRD27
-7,039	1,90E-02	ANKRD29
-11,853	4,90E-03	ANKRD34B
-15,293	1,18E-03	ANKRD34B
-10,582	9,61E-03	ANKRD34C
-11,982	1,88E-03	ANKRD35
-6,216	7,26E-03	Ankrd36
4,013	1,95E-04	ANKRD37
-7,384	1,39E-03	ANKRD40
2,089	1,34E-02	ANKRD40
-3,917	4,01E-03	ANKRD42
-5,936	7,13E-03	ANKRD43
-4,053	6,13E-04	ANKRD45
2,828	7,08E-04	ANKRD46
-5,639	2,24E-03	ANKRD49
1,833	1,41E-02	ANKRD49
-5,150	9,36E-03	ANKRD5
5,798	1,91E-03	ANKRD52
-13,269	6,80E-04	ANKRD53
2,521	1,95E-02	ANKRD54
-15,236	6,65E-03	ANKRD55
-5,154	1,89E-02	ANKRD56
-6,030	1,32E-03	ANKRD58
-8,814	2,94E-03	ANKRD6
-5,495	4,99E-03	ANKRD60
-7,390	4,09E-03	ANKRD7
1,790	2,19E-02	ANKS1A
3,066	2,35E-03	ANKS3
1,614	3,74E-03	ANKS6
7,703	1,22E-04	ANO1
2,461	4,17E-03	ANO10
3,021	6,18E-03	ANO10
-6,546	6,84E-04	Ano2
-3,411	5,48E-04	ANO4
-7,534	1,01E-02	ANO7
-5,722	3,98E-02	ANO9
1,837	1,39E-02	ANP32B
2,713	5,81E-03	ANP32B
-2,007	7,74E-03	ANPEP
-13,025	2,18E-03	ANTXR1
-8,266	9,17E-03	ANTXRL
-5,146	7,44E-05	ANUBL1
-3,583	8,78E-04	ANUBL1
4,364	2,54E-03	ANXA1
-4,104	1,27E-03	ANXA10
3,652	3,03E-03	ANXA11
-4,797	2,28E-02	ANXA13
3,734	4,41E-03	ANXA2
-7,495	2,34E-02	ANXA3
3,886	3,61E-03	ANXA3
2,078	9,32E-03	ANXA4
2,592	6,40E-03	ANXA5
2,492	7,22E-03	ANXA7
-1,772	1,23E-02	ANXA8/ANXA8L1
-5,678	2,14E-02	ANXA9
-3,031	1,32E-03	Aoc2
2,386	1,23E-02	AOC3
3,891	1,77E-03	AOX1
-18,877	9,60E-03	Aox4
-2,004	5,37E-03	AP1AR
-3,452	8,37E-03	AP1G1
3,226	4,06E-03	AP1S1
2,760	2,43E-06	AP1S1
1,672	1,79E-02	AP1S2
5,348	1,51E-02	AP2A1
2,296	1,39E-02	AP2B1
3,009	4,50E-03	AP2M1
3,890	6,78E-03	AP2S1
1,779	7,77E-03	AP3B1
3,542	3,99E-03	AP3D1
1,760	2,35E-02	AP3M2
-5,565	2,25E-02	AP4E1
-5,653	1,25E-02	AP4M1
2,563	2,45E-03	APAF1
2,696	8,24E-03	APAF1
-13,792	3,64E-03	APBA2
2,207	2,04E-04	APBA3
5,929	4,49E-04	APBB1
2,172	1,58E-02	APBB1IP
-6,005	9,66E-03	APC
-4,249	2,16E-02	APC2 (includes EG:10297)
2,442	4,22E-04	APC2 (includes EG:10297)
-11,603	7,91E-04	APCDD1
-5,743	3,14E-02	APCDD1L
-7,071	3,88E-02	APCS
2,243	5,03E-03	APEH
3,243	1,79E-03	APEX1
-20,021	5,41E-03	APEX2
2,146	2,65E-03	Aph1a
4,506	4,06E-03	APH1B
3,714	1,29E-03	APH1B
-1,836	1,47E-02	API5
3,771	3,69E-03	API5
1,852	8,62E-03	APIP
-3,111	7,50E-04	APLF
3,718	4,42E-03	APLN
3,092	5,44E-03	APLP2
-6,144	2,21E-02	APOA1
1,808	2,72E-03	APOA1BP
-11,083	1,07E-02	APOA2
-2,620	6,82E-03	APOA5
-16,176	8,41E-04	APOB
-6,233	2,07E-02	APOBEC1
-1,984	3,07E-03	APOBEC2
-6,461	1,82E-02	APOBEC4
-1,562	3,71E-02	APOC1
-6,450	5,35E-03	APOC2
-5,577	2,21E-03	APOC3
-5,850	2,35E-04	APOD
3,394	4,46E-03	APOE
-17,130	5,77E-04	APOF
-9,506	5,26E-03	APOH
-10,889	4,30E-03	APOL3
5,583	1,19E-03	APOL3
-2,535	3,39E-04	Apol3/LOC681351
-2,285	2,63E-02	Apol3/LOC681351
3,423	2,06E-03	Apol9a
-4,546	1,36E-02	APOLD1
-12,626	2,97E-03	Apon
1,803	3,90E-04	APOO
2,909	1,84E-03	APOPT1
3,666	2,77E-03	APP
2,210	1,67E-02	APPBP2
2,922	8,10E-03	APPL2
1,654	1,33E-02	APPL2
3,202	7,33E-03	APRT
-3,556	8,35E-05	AQP1
-3,155	6,27E-04	AQP11
-4,869	1,33E-02	AQP2
-9,877	1,49E-02	AQP3
-5,641	3,69E-02	AQP4
-7,259	6,56E-03	AQP4
-12,654	5,30E-03	AQP4
-9,362	5,76E-03	AQP5
-3,267	1,51E-03	AQP7
-3,152	1,86E-02	AQP8
-2,867	3,33E-02	AQP9
-7,338	1,11E-02	AQPEP
3,385	9,67E-04	AQR
-2,700	9,18E-05	AR
9,349	5,70E-04	ARAF
4,903	3,71E-03	ARAF
2,000	2,12E-03	ARAP2
-9,501	1,78E-03	ARAP3
-4,413	1,10E-04	ARC
-4,465	2,41E-03	AREG/AREGB
2,465	4,11E-03	ARF1
-3,914	1,39E-02	Arf2
2,551	1,50E-02	ARF3
2,310	9,27E-03	ARF4
2,847	9,24E-03	ARF5
3,312	3,62E-03	ARFGAP1
3,833	5,59E-03	ARFGAP2
3,626	7,60E-03	Arfgap3
2,914	1,17E-03	ARFGEF1
3,812	1,77E-03	ARFGEF2
3,747	1,41E-03	ARFIP2
-3,385	2,18E-04	ARFRP1
1,615	2,30E-02	ARG1
-6,783	3,40E-03	ARG2 (includes EG:11847)
5,994	2,04E-03	ARGLU1
3,362	5,95E-03	ARHGAP1
-3,173	2,60E-03	ARHGAP10
-5,818	5,40E-05	ARHGAP11A
-4,063	3,43E-02	ARHGAP15
1,560	1,80E-02	ARHGAP17
-4,374	1,95E-03	ARHGAP23
-34,492	2,02E-03	ARHGAP24
-12,200	7,55E-03	ARHGAP25
-9,564	8,69E-04	ARHGAP25
-5,572	2,06E-02	ARHGAP26
-12,966	9,50E-03	ARHGAP27 (includes EG:201176)
3,401	1,96E-03	ARHGAP28
-2,708	4,47E-03	ARHGAP29
-5,985	3,91E-02	ARHGAP30
-15,125	1,20E-03	ARHGAP31
-3,094	2,97E-02	ARHGAP35
-4,826	2,74E-02	ARHGAP35
2,298	3,99E-03	ARHGAP35
-20,994	4,59E-03	ARHGAP39
-9,383	6,74E-03	ARHGAP39
-3,509	3,30E-02	ARHGAP4
2,772	2,07E-03	ARHGAP5
-11,298	9,74E-03	ARHGAP9
2,643	8,93E-03	ARHGDIA
14,017	1,06E-03	ARHGDIB
3,300	9,77E-03	ARHGEF1
-4,620	1,59E-03	ARHGEF10
-1,635	2,20E-02	ARHGEF12
-6,662	3,70E-03	ARHGEF15
-7,339	2,53E-04	ARHGEF18
3,076	9,14E-04	ARHGEF18
-2,299	3,62E-03	ARHGEF19
3,611	3,64E-04	ARHGEF25
-8,986	6,63E-03	ARHGEF26
-2,651	1,17E-02	ARHGEF33
-2,144	3,87E-02	ARHGEF4
3,044	1,67E-03	ARHGEF4
2,195	8,62E-03	ARHGEF40
3,398	4,08E-03	ARHGEF5
-12,922	2,20E-03	ARHGEF6
-7,521	1,73E-02	ARHGEF7
-8,682	6,48E-04	ARHGEF7
2,152	1,61E-02	ARHGEF7
-5,197	8,49E-03	ARHGEF9
-11,430	8,16E-03	ARHGEF9
-5,326	3,87E-04	ARHGEF9
-5,683	3,55E-02	ARID1B
2,926	2,22E-03	ARID2
-6,155	6,25E-03	Arid3a
-12,781	1,74E-02	Arid3a
-6,807	1,37E-02	ARID3B
-3,879	3,61E-02	ARID3B
-6,926	1,61E-02	ARID3C
1,600	2,13E-04	ARID4B
3,263	1,32E-03	ARID5A
-7,209	4,04E-03	ARID5B
-2,538	3,99E-02	ARIH1
1,811	1,13E-02	ARIH2
1,707	6,67E-06	ARL1
-7,474	3,28E-02	ARL10
-3,193	3,70E-02	ARL13A
-2,339	7,66E-03	ARL15
-6,531	5,96E-03	ARL15
-1,629	1,34E-02	ARL2
2,859	8,33E-03	ARL2BP
4,398	6,70E-04	ARL4C
-2,376	3,43E-02	ARL4D
2,613	7,30E-03	ARL5A
2,842	7,70E-05	ARL5C
2,143	1,91E-02	ARL6IP1
3,796	3,86E-03	ARL6IP4
1,883	1,63E-02	ARL6IP5
-5,495	3,70E-02	ARL6IP6
-2,053	1,12E-02	ARL8A
4,606	1,18E-03	ARL8B
-10,217	1,83E-03	ARL9
3,687	3,97E-03	ARMC1
2,562	2,79E-03	ARMC10
-6,223	1,79E-02	ARMC2
-11,451	4,72E-04	ARMC4
-10,675	4,97E-03	ARMC4
2,726	2,87E-03	ARMC5
-6,213	1,81E-02	ARMC6
-4,928	1,28E-03	ARMC9
3,584	8,40E-04	ARMCX2
3,340	1,63E-04	ARMCX6
-6,193	7,36E-03	ARNT
-2,138	3,31E-02	ARNT2
-1,772	1,22E-02	ARNTL
2,390	7,56E-04	ARNTL
-8,628	2,88E-03	ARNTL2
-4,415	1,11E-02	ARNTL2
3,529	2,11E-03	ARPC1A
3,410	6,08E-03	ARPC1A
3,711	2,35E-03	ARPC1B
2,374	5,10E-03	ARPC2
2,928	4,49E-03	ARPC3
1,739	2,78E-02	ARPC4
3,280	2,65E-03	ARPC5
2,697	8,16E-03	Arpc5l
3,088	1,15E-02	Arpc5l
-3,712	1,49E-03	ARPM1
2,787	1,60E-02	ARPP19
-20,954	5,84E-06	ARPP21
-5,056	4,30E-04	ARPP21
-8,371	4,48E-03	ARR3 (includes EG:170735)
-5,885	1,81E-02	ARRB1
1,668	9,96E-03	ARRB2
2,758	7,94E-03	ARRDC1
1,741	8,77E-03	ARRDC3
-1,949	3,18E-03	ARRDC4
-2,417	5,56E-03	ARRDC5
-1,663	4,81E-03	ARSB
-3,663	1,16E-02	ARSE
1,756	3,64E-02	ARSG
-17,912	9,49E-04	ARSJ
-6,944	2,41E-02	Art2a-ps/Art2b
1,927	1,63E-02	ART3
-6,909	3,99E-04	ART4
-6,502	5,99E-03	ART5 (includes EG:116969)
-2,759	9,34E-03	ART5 (includes EG:116969)
4,937	2,68E-04	ARV1 (includes EG:292097)
-3,665	6,81E-04	AS3MT
4,043	1,53E-03	ASAH1
-2,478	6,66E-03	ASAH2
-2,446	2,34E-03	ASAP1
-5,655	2,03E-02	Asb10
-11,531	8,22E-05	ASB11
-4,437	1,45E-02	ASB12
2,060	5,85E-03	ASB13
-3,015	1,25E-02	ASB14
-10,205	3,02E-04	ASB14
-4,755	1,08E-03	ASB14
-6,556	1,43E-02	ASB15
-4,885	3,44E-02	ASB16
-5,232	3,87E-02	Asb17
-2,948	1,25E-02	ASB18
-6,636	1,84E-02	ASB4
-7,186	4,41E-03	ASB5
3,290	4,10E-03	ASB6
3,253	4,15E-03	ASB8
-3,419	3,47E-02	ASB9
2,796	4,43E-03	ASCC1
1,537	7,86E-03	ASCC2
3,248	7,15E-03	ASCC3
2,718	1,15E-03	Ascc3l1
-8,685	8,85E-04	ASCL1
-1,960	3,22E-03	ASCL2
-7,062	2,30E-02	ASCL4
-1,803	2,93E-02	ASF1B
-3,658	1,92E-02	ASGR1
-4,028	1,30E-03	ASIP
4,037	2,03E-03	ASL
2,937	2,78E-04	Asmtl
2,217	2,82E-03	ASNS
1,797	1,82E-03	ASNSD1
2,921	4,44E-03	ASNSD1
-16,743	1,11E-03	ASPA
-13,521	8,70E-05	ASPDH
-2,044	2,17E-02	ASPH
-6,612	4,44E-03	ASPHD2
-2,456	5,76E-04	ASPM
-5,162	5,04E-03	ASPN
-6,839	1,33E-02	ASPRV1
-5,249	2,13E-02	ASPRV1
-3,364	3,12E-03	ASPSCR1
-9,603	1,97E-03	ASTE1
-10,010	1,80E-03	ASTL
-5,796	3,27E-02	ASTN1
-2,995	2,12E-02	ASXL1
2,480	4,92E-03	ASXL1
-8,317	3,69E-03	ASXL3
-22,050	1,86E-04	ASZ1
3,234	1,22E-03	ATAD1
-5,854	3,21E-02	ATAD2
3,871	4,50E-03	ATAD3A/ATAD3B
5,074	1,91E-03	ATAT1
-3,126	3,24E-02	ATCAY
-3,617	3,42E-03	ATE1 (includes EG:100037311)
3,708	2,26E-03	ATF1 (includes EG:100040260)
1,672	2,38E-02	ATF1 (includes EG:100040260)
4,310	1,49E-03	ATF3
2,959	1,02E-02	ATF4
4,212	4,76E-04	ATF5
-2,292	8,30E-03	ATF6
-3,754	2,15E-02	ATF7
-2,305	3,37E-03	ATF7IP
-2,028	2,96E-03	ATG10 (includes EG:641330)
-5,134	2,58E-03	ATG13 (includes EG:362164)
2,086	6,74E-04	ATG13 (includes EG:362164)
2,244	1,97E-03	ATG14 (includes EG:100504663)
-5,377	5,81E-04	ATG16L1
2,703	1,58E-03	ATG16L1
2,927	5,79E-03	ATG16L2
4,618	3,34E-03	ATG2A
-2,116	1,23E-02	ATG2B
1,675	8,09E-04	ATG3 (includes EG:171415)
3,215	2,49E-04	Atg4d
-1,707	8,17E-03	Atg5
-2,512	9,61E-03	ATG9A
3,173	1,32E-03	ATG9A
-2,117	7,37E-03	ATHL1
4,639	3,79E-03	ATIC
-2,458	2,06E-03	ATL1
3,015	7,43E-04	ATL2
1,887	1,18E-02	ATL2
-1,772	1,55E-02	ATM
-5,091	4,38E-03	ATMIN
3,486	5,23E-03	ATN1
-8,832	1,09E-02	ATOH1
-2,273	7,55E-04	ATOH7
-7,918	3,74E-03	ATOH8
-12,093	2,21E-03	ATOH8
2,377	1,88E-03	ATOX1
-3,463	4,47E-03	ATP10A
-15,217	1,51E-02	ATP10B
-6,141	9,16E-03	ATP10D
1,791	1,59E-02	ATP10D
3,455	1,77E-03	ATP11A
4,147	1,53E-03	ATP11B
2,649	1,73E-03	ATP11B
-10,047	1,24E-05	ATP12A
2,553	7,61E-03	ATP13A1
-13,304	2,78E-04	ATP13A4
-8,939	1,54E-02	ATP13A5
2,780	1,26E-02	ATP1A1
-4,399	2,17E-02	ATP1A2
3,590	2,73E-03	ATP1B1
2,703	2,43E-03	ATP1B3
-4,158	3,14E-03	ATP2A1
3,126	3,63E-03	ATP2A2
1,980	9,72E-05	ATP2A2
-30,271	1,71E-03	ATP2A3
2,356	1,00E-03	ATP2B1
2,169	1,32E-02	ATP2B1
-9,363	1,88E-02	ATP2B2
-4,307	2,24E-02	ATP2B3
-8,648	1,42E-02	ATP2B4
1,636	2,04E-02	ATP2C1
-12,016	4,84E-03	Atp2c2
-2,753	1,55E-02	ATP4A
-3,522	1,18E-02	ATP4A
-5,797	8,03E-04	ATP4B
3,333	4,51E-03	ATP5A1
1,713	3,47E-02	ATP5B
3,220	2,12E-03	ATP5C1
-11,884	2,03E-03	ATP5D
2,475	1,80E-02	ATP5D
3,184	4,47E-03	ATP5E
3,057	4,89E-03	ATP5F1
2,096	3,85E-02	ATP5G1
2,283	2,76E-02	ATP5G2
2,334	2,49E-02	ATP5G2
3,229	2,04E-03	ATP5G3
3,201	3,50E-03	Atp5h (includes EG:306478)
2,772	1,05E-02	Atp5h (includes EG:641434)
3,207	1,20E-02	ATP5I
3,320	4,52E-03	ATP5J
2,585	3,89E-03	ATP5J2
3,206	4,74E-03	ATP5J2
2,141	1,05E-02	ATP5L
2,845	8,92E-03	ATP5L
2,708	6,67E-03	ATP5O
3,763	3,29E-03	ATP6AP1
2,186	1,12E-02	ATP6AP2
3,927	3,11E-03	ATP6V0A1
3,900	4,22E-03	ATP6V0A2
1,686	3,24E-02	ATP6V0A4
2,047	4,97E-03	ATP6V0B
2,964	1,01E-02	ATP6V0C
1,972	9,51E-03	ATP6V0D1
2,566	3,74E-03	ATP6V0E1
-9,105	2,10E-02	ATP6V0E2
-2,256	1,27E-03	ATP6V0E2
-12,751	2,12E-03	ATP6V1A
2,756	8,01E-03	ATP6V1A
-5,843	7,15E-03	ATP6V1B1
3,305	4,54E-04	ATP6V1B2
4,335	2,17E-03	ATP6V1C1
2,284	3,20E-03	ATP6V1C2
3,527	1,67E-04	ATP6V1D (includes EG:299159)
-6,398	4,39E-04	ATP6V1E2
2,079	2,47E-02	ATP6V1F
3,094	3,10E-03	ATP6V1G1
-7,790	4,69E-03	ATP6V1G3
4,458	7,92E-04	ATP6V1H
1,932	1,80E-02	ATP7A
-7,018	1,84E-02	ATP7B
-6,649	1,89E-03	ATP7B
-7,821	7,26E-03	Atp8a1
-4,627	1,39E-02	ATP8B1
2,223	4,95E-03	Atp8b2
-6,114	1,27E-02	ATP8B3
-27,266	3,30E-03	ATP8B4
-18,923	3,12E-04	ATP9B
2,129	3,71E-03	ATP9B
-3,009	1,13E-02	ATPAF1-AS1
-2,674	2,93E-03	ATPAF1-AS1
1,990	1,10E-03	ATPAF2
3,484	1,27E-02	ATPBD4
4,295	2,39E-03	ATPIF1
2,397	1,90E-03	ATXN10
2,196	7,26E-03	ATXN2
-6,653	6,08E-04	ATXN2L
-6,782	2,19E-02	ATXN7L1
1,560	3,15E-02	ATXN7L3
2,069	9,69E-03	AU015836
-8,731	1,67E-02	AU018091
-2,977	7,35E-03	AU022751
-1,885	1,92E-02	AU040096/Fv1
3,717	1,01E-02	AURKAIP1
-6,400	1,85E-02	AURKB
4,452	2,70E-03	AURKC
-3,200	9,50E-04	Auts2
-6,293	1,48E-02	Auts2
-1,702	2,33E-02	AVEN
-19,613	4,75E-04	Avgr1
-9,593	9,72E-03	AVIL
-4,322	3,19E-02	AVP
3,687	1,69E-03	AVPI1
-11,203	2,29E-04	AVPR1A
-26,038	3,46E-03	AVPR1B
-5,566	1,66E-02	AVPR1B
-5,413	4,19E-03	AVPR2
-18,176	3,32E-04	AWAT1
-5,510	3,51E-02	AWAT1
4,475	3,96E-03	AXIN1
-5,046	2,82E-02	AXIN2
5,166	1,56E-02	AXL
-4,950	1,96E-03	AZI1
3,287	4,68E-03	AZI2
2,605	5,13E-03	AZIN1
-11,592	2,33E-03	B020017C02Rik
-3,863	2,68E-02	B3galnt2
-11,113	3,40E-03	B3GALT1
-14,594	1,03E-02	B3GALT2
-9,443	1,35E-02	B3GALT2
-1,596	3,69E-03	B3GALT6
-5,437	2,18E-02	B3GAT1
-3,986	2,34E-02	B3GAT2
2,451	4,39E-03	B3GAT3
1,801	1,20E-02	B3GNT1
2,409	1,06E-02	B3GNT2
2,563	7,88E-03	B3GNT2
-10,878	2,85E-02	B3GNT3
-4,037	7,28E-03	B3GNT4
-5,477	1,19E-03	B3GNT6
-4,216	7,28E-03	B3GNT8
-9,559	1,76E-03	B3GNT9
-2,426	3,06E-02	B4GALNT1
-1,782	2,37E-02	B4GALT1
-3,338	5,85E-04	B4GALT2
3,449	5,76E-03	B4GALT3
3,458	3,87E-03	B4GALT5
2,577	1,04E-02	B4GALT7
-7,250	1,61E-02	B630019K06Rik
-1,918	1,05E-02	B9D1
-1,607	3,35E-02	B9D2
7,200	2,36E-03	BAALC
-7,917	6,31E-03	BAAT
5,666	1,16E-03	BABAM1
-16,077	1,09E-03	BACE1
2,177	1,74E-02	BACE2
1,957	2,84E-02	BACH1
2,928	5,00E-03	BACH2
2,260	1,45E-03	BAD
1,986	4,03E-03	BAG1
-2,279	1,21E-03	BAG2
2,248	3,42E-03	BAG2
5,106	2,06E-04	BAG3
2,312	1,09E-02	BAG6
-18,002	3,04E-04	BAHCC1
-5,100	2,53E-02	BAHD1
-7,473	1,43E-03	BAI2
-24,974	3,70E-03	BAI3
3,427	3,97E-03	BAIAP2
2,586	7,27E-03	BAIAP2L1
-9,475	1,13E-02	BAIAP2L2
-10,391	5,41E-03	BAIAP3
3,168	4,99E-03	BAK1
2,326	5,46E-03	BAMBI
-5,307	1,22E-02	BANF2
-19,919	1,52E-04	BANK1
-2,452	5,12E-03	BAP1
-2,676	1,90E-02	BARD1
-12,325	2,80E-03	BARHL2
-6,576	3,62E-02	BARX1
2,471	1,06E-02	BASP1
-5,835	1,10E-02	BATF
-3,951	2,40E-02	BATF2
-9,855	1,34E-03	BATF3
1,585	1,73E-03	BAX
2,577	1,52E-03	BAX
1,878	6,46E-03	BAZ1A
2,746	4,11E-03	BAZ1B
-3,414	3,19E-03	BAZ2A
5,619	1,95E-04	BBC3
-5,980	2,23E-02	BBOX1
-8,506	7,60E-05	BBS1
-9,213	9,83E-03	BBS1
-2,778	3,32E-03	BBS10
3,621	3,23E-03	BBS4
2,282	1,52E-03	BBS7
1,527	4,29E-03	BBS9
2,899	2,47E-03	BC003965
-5,850	1,38E-03	BC021614
-11,034	4,17E-03	BC021785
6,365	3,04E-03	BC026585
-17,730	1,11E-03	BC037156
-2,721	1,72E-02	BC048502
-2,572	4,86E-03	BC048502
-6,521	2,17E-03	BC053749
-10,308	4,79E-04	BC055004
-3,823	8,68E-03	BC055004
-10,386	4,07E-03	BC061194
-15,485	6,02E-04	BC067074
-3,541	2,48E-03	BC100451
-27,989	1,16E-03	BCAN
-5,677	4,98E-05	BCAN
2,757	2,67E-02	BCAP29
2,841	7,32E-03	BCAP31
2,516	5,05E-03	BCAR1
3,578	2,60E-03	BCAR1
-8,579	6,25E-04	BCAS1
-5,187	4,77E-03	BCAS1
2,860	6,40E-03	BCAS2
-4,911	2,83E-03	BCAS3
2,812	3,05E-03	BCAT2
3,290	1,11E-02	BCAT2
1,732	1,19E-02	BCDIN3D
-8,007	9,28E-03	BCHE
2,199	1,23E-02	BCKDHA
5,852	3,43E-04	BCL10
-3,506	8,88E-03	BCL11B
-2,387	2,43E-02	BCL2
-7,896	1,82E-03	BCL2A1
-3,625	2,25E-03	BCL2L1
2,821	3,18E-02	BCL2L1
3,364	5,85E-03	BCL2L1
-3,668	4,91E-03	BCL2L11
3,035	8,59E-03	BCL2L12
-8,781	1,22E-03	BCL2L13
-13,446	5,50E-05	BCL2L14 (includes EG:500348)
-6,013	7,75E-04	BCL2L15
3,622	2,13E-04	BCL3
6,673	2,56E-04	BCL6
-5,078	1,55E-02	BCL6B
-15,620	1,05E-02	BCL6B
2,571	5,46E-03	BCL7B
1,508	2,07E-02	BCL7C
-7,000	1,42E-03	BCL9
-1,918	7,39E-03	BCLAF1
-2,241	1,67E-02	BCMO1
-8,779	5,70E-03	BCO2
-10,886	2,62E-03	BCO2
3,726	2,22E-03	BCOR
1,645	1,58E-02	BCOR
2,467	3,61E-04	BCORL1
1,991	3,63E-02	BDH2 (includes EG:295458)
-5,696	5,19E-03	BDKRB1
-8,881	8,70E-03	BDKRB2
-5,517	3,73E-02	BDNF
-4,191	4,10E-03	BEGAIN
-2,603	9,79E-03	BEND6
-3,503	3,94E-04	BEND7
-13,968	3,80E-03	BEST3
-2,007	4,05E-03	BEST4
-9,730	4,23E-03	BEST4
2,544	3,59E-03	BET1 (includes EG:10282)
2,204	3,23E-03	BET1L
-1,753	4,41E-03	BEX1
2,359	7,82E-03	BEX4
-2,353	1,10E-03	BFAR
-2,855	3,54E-03	BFSP1
3,570	6,20E-03	BGN
2,367	8,51E-03	BGN
-2,240	7,22E-03	BHLHE22
-32,219	6,02E-03	BHLHE23
3,240	4,59E-04	BHLHE40
-6,151	6,09E-03	BHLHE41
7,659	1,58E-03	BHMT
-2,690	1,36E-02	BID
3,119	3,05E-03	BIN1
-7,543	1,35E-02	BIN2
2,307	1,29E-02	BIRC2
2,796	4,01E-04	BIRC3
-14,350	1,04E-02	BK250D10.8
4,400	2,26E-04	BLCAP
2,167	1,05E-02	BLNK
2,197	7,85E-03	BLOC1S1
1,829	1,42E-02	BLOC1S3
1,719	4,10E-03	BLVRA
3,430	3,85E-03	BLVRB
3,085	2,23E-02	BLVRB
-6,284	5,16E-03	BMF
2,346	9,51E-03	BMP1
-5,765	3,97E-02	BMP10
-8,721	1,26E-03	BMP15
-1,716	3,41E-02	BMP2
-3,434	2,12E-04	Bmp2k
2,447	1,02E-02	Bmp2k
-18,580	4,51E-04	BMP5
-12,352	8,40E-03	BMP7
-11,364	7,04E-04	BMP8A
-19,702	6,74E-04	BMPER
2,396	1,61E-03	BMPR1A
3,557	4,79E-04	BMPR2
6,002	7,52E-04	BMS1
2,073	9,45E-03	Bmyc
-3,477	1,14E-04	BNC1
-16,237	5,45E-03	BNC2
-1,639	2,62E-03	BNIP1
5,765	2,64E-03	BNIP3
4,092	7,09E-03	BNIP3L
-5,798	7,62E-03	BNIPL
4,495	5,04E-03	BOD1
2,989	9,87E-03	BOK
-5,359	1,11E-02	BOLA1
2,907	2,07E-03	BOLA3
-13,966	2,42E-03	BOLL
-10,236	2,59E-04	BORA
3,573	1,04E-02	BPGM
2,038	9,78E-03	BPGM
-7,198	3,93E-02	BPIFA2
-17,321	8,03E-03	BPIFA3
-3,820	3,47E-02	Bpifa5
-7,020	1,66E-02	BPIFB1
-10,773	3,25E-03	BPIFB2
-5,260	1,08E-03	BPIFB3
-4,921	2,14E-02	BPIFB6
-13,074	1,81E-02	Bpifb9a/Bpifb9b
-10,794	2,78E-03	BPIFC
2,387	1,12E-02	BPNT1
6,047	6,23E-03	BRAT1
-5,905	3,85E-02	BRCA1
1,957	7,69E-03	BRCA2
-9,276	3,11E-02	BRD1
2,675	1,92E-02	BRD2
1,577	2,42E-02	BRD4
3,295	2,79E-03	BRD4
2,263	1,39E-02	BRD7
3,715	2,28E-03	BRD8
2,516	3,59E-03	BRD8
-4,154	2,74E-03	BRDT
1,901	8,26E-03	BRF1 (includes EG:2972)
2,879	1,33E-02	BRI3
2,112	9,56E-03	BRI3BP
-6,743	3,23E-05	BRIP1
2,333	3,87E-03	BRIX1
2,643	6,20E-03	BRK1
3,398	3,74E-03	BRMS1L
4,363	3,63E-04	BROX
2,598	5,21E-03	Brp44
3,635	2,93E-03	BRP44L
1,835	1,22E-02	BRPF1
-5,575	1,88E-03	BRPF3
-5,993	2,87E-02	BRS3
-11,977	1,00E-03	BRSK1
-3,139	1,37E-02	BRWD3
1,647	7,55E-03	BRWD3
3,137	6,66E-03	BSCL2
2,172	1,01E-02	BSDC1
4,971	1,86E-03	BSG (includes EG:12215)
-8,391	2,59E-03	BSN
-4,413	9,06E-04	BSN
-2,483	1,86E-04	BSPRY
-3,295	9,17E-03	BSPRY
-2,101	3,66E-03	BST1 (includes EG:12182)
2,493	4,55E-03	BST1 (includes EG:12182)
3,768	2,09E-03	BST2
-11,012	3,98E-03	BSX
2,249	3,42E-03	BTAF1
3,245	1,16E-03	BTBD1
3,459	3,19E-03	BTBD10
-8,601	3,24E-03	BTBD16
-5,079	2,36E-02	BTBD17
-3,406	6,42E-03	BTBD2
2,545	4,42E-03	BTBD6
-1,813	2,91E-02	BTBD7
-17,190	3,71E-04	BTC
1,755	3,80E-02	BTD
5,475	1,64E-03	BTG1
4,284	7,64E-04	BTG2
-7,138	1,80E-02	BTG4
-6,951	9,74E-03	BTK
-17,717	6,91E-04	BTLA
-19,630	1,53E-02	BTLA
-8,045	3,89E-03	BTN1A1
-6,650	3,82E-02	BTN3A1
-14,845	5,94E-03	BTN3A2
-12,075	3,25E-03	BTN3A3
-5,836	3,53E-02	BTN3A3
-36,329	3,46E-05	BTN3A3
-5,472	6,85E-03	BTN3A3
-3,715	1,29E-02	BTN3A3
-4,407	3,78E-02	BTNL2
-6,590	1,83E-02	Btnl3
3,443	4,31E-03	BTRC
-19,756	5,52E-05	BUB1 (includes EG:100307076)
3,401	7,67E-03	BUB3 (includes EG:12237)
2,888	1,53E-03	BUB3 (includes EG:12237)
-12,940	9,34E-04	Bucs1
-4,275	7,86E-03	BUD13 (includes EG:215051)
-9,444	1,14E-02	Butr1
-21,158	1,15E-03	BVES
-8,100	1,40E-02	BZRAP1
-12,343	7,18E-03	BZRAP1
1,522	7,31E-03	BZW1
2,801	5,95E-03	BZW1
2,951	1,80E-03	BZW2
1,650	1,07E-02	C10orf10
1,964	1,51E-02	C10orf11
-8,185	1,77E-03	C10orf112
-7,390	2,60E-02	C10orf120
-2,153	2,90E-03	C10orf125
-7,494	2,62E-02	C10orf128
1,885	4,39E-03	C10orf137
-9,040	5,64E-03	C10orf140
3,887	4,24E-03	C10orf2
2,728	3,85E-03	C10orf26
-3,802	1,03E-03	C10orf27
-2,027	7,43E-03	C10orf28
-1,830	1,49E-03	C10orf32
2,588	5,01E-03	C10orf35
-3,670	2,36E-02	C10orf46
6,158	7,35E-04	C10orf46
-3,113	1,01E-02	C10orf53
-1,503	1,79E-02	C10orf53
2,080	1,96E-04	C10orf57
-2,037	8,29E-03	C10orf58
-13,341	5,67E-04	C10orf71
-3,818	2,20E-03	C10orf76
2,264	4,66E-03	C10orf76
-10,505	5,85E-03	C10orf81
-8,443	3,66E-05	C10orf88
-18,106	5,35E-04	C10orf92
-17,828	1,96E-03	C10orf96
-3,100	1,63E-03	C11orf1
-19,148	3,59E-04	C11orf1
2,206	9,64E-04	C11orf24
-5,298	3,62E-02	C11orf41
-12,196	1,07E-02	C11orf42
1,974	2,27E-03	C11orf49
2,362	1,09E-02	C11orf51
3,333	2,87E-03	C11orf52
2,664	1,36E-02	C11orf52
-2,662	6,99E-03	C11orf54
3,291	1,91E-03	C11orf58
-12,420	5,06E-03	C11orf63
-7,147	1,17E-03	C11orf65
1,841	9,23E-03	C11orf66
-3,232	2,21E-02	C11orf67
2,784	9,28E-03	C11orf68
3,127	7,97E-04	C11orf73
3,610	1,16E-03	C11orf74
3,257	5,22E-04	C11orf74
-2,634	4,86E-03	C11orf80
-16,466	9,66E-04	C11orf82
1,952	3,36E-02	C11orf83
-10,571	2,76E-03	C11orf84
-9,914	2,51E-02	C11orf85
-10,527	6,97E-05	C11orf86
-13,676	8,38E-04	C11orf86
1,629	7,74E-03	C11orf9
4,583	5,97E-03	C11orf91
2,347	2,39E-02	C11orf93
-2,199	2,22E-02	C11orf94
-14,337	2,11E-03	C11orf95
2,697	4,16E-03	C11orf95
1,695	2,25E-02	C11orf96
2,053	9,03E-03	C12orf10
1,695	4,55E-03	C12orf11
-5,992	3,76E-03	C12orf12
-11,387	3,24E-03	C12orf23
2,441	5,47E-03	C12orf23
-8,801	7,60E-03	C12orf29
-4,609	2,99E-02	C12orf34
2,010	4,04E-03	C12orf35
-28,464	3,71E-03	C12orf39
-2,367	1,98E-02	C12orf39
-1,657	3,31E-02	C12orf4
-10,289	6,09E-03	C12orf40
4,765	2,08E-04	C12orf41
4,650	4,76E-03	C12orf41
-3,325	4,93E-03	C12orf42
3,360	5,55E-03	C12orf43
2,052	6,72E-03	C12orf44
1,740	1,82E-03	C12orf45
-4,138	2,65E-02	C12orf49
2,774	3,67E-02	C12orf49
-3,844	2,83E-02	C12orf5
2,449	1,64E-03	C12orf5
-10,784	5,74E-03	C12orf50
2,576	1,44E-02	C12orf51
-2,275	1,69E-02	C12orf52
-3,206	3,20E-03	C12orf53
-10,217	2,70E-02	C12orf55
-9,585	4,51E-03	C12orf56
-14,515	6,20E-03	C12orf59
-7,613	2,79E-03	C12orf60
2,828	2,01E-02	C12orf62
1,615	7,24E-03	C12orf65
-14,153	7,98E-03	C12orf66
-8,146	2,77E-02	C12orf68
-5,094	1,10E-03	C12orf69
-5,711	1,37E-02	C12orf69
2,063	7,59E-04	C12orf73
-32,834	5,80E-04	C130060K24Rik
-19,476	4,81E-04	C130079G13Rik
-2,407	1,66E-02	C13orf15
-14,318	1,80E-03	C13orf26
2,100	1,27E-02	C13orf27
-15,286	7,12E-05	C13orf30
-2,549	2,24E-02	C14orf118
2,507	5,16E-03	C14orf119
-2,471	9,62E-03	C14orf126
2,299	2,02E-03	C14orf129
3,629	1,03E-04	C14orf129
2,521	8,34E-03	C14orf135
-2,603	3,20E-02	C14orf149
-7,341	1,50E-03	C14orf159
2,796	1,25E-03	C14orf166
-25,586	8,88E-05	C14orf166B
1,684	1,04E-02	C14orf28
-4,548	3,67E-02	C14orf38
-27,290	4,55E-03	C14orf39
-2,844	1,48E-03	C14orf43
-2,662	1,90E-02	C14orf45
-4,663	3,63E-02	C14orf49
-3,452	1,68E-02	C14orf79
-1,614	3,34E-02	C15orf17
4,079	9,26E-04	C15orf24
-2,962	5,44E-03	C15orf26
-11,267	1,46E-02	C15orf27
3,124	2,97E-03	C15orf29
1,721	1,09E-02	C15orf29
2,395	2,93E-02	C15orf39
-3,619	7,16E-04	C15orf40
2,783	1,56E-02	C15orf40
-4,884	1,25E-02	C15orf41
-8,983	6,15E-03	C15orf42
-13,453	1,71E-03	C15orf43
-22,053	2,14E-02	C15orf43
3,234	5,63E-03	C15orf44
6,651	5,16E-03	C15orf48
-10,181	1,06E-03	C15orf55
-4,940	8,62E-05	C15orf60
2,588	7,83E-03	C15orf61
-12,607	7,90E-04	C15orf62
-2,588	8,57E-03	C16orf13
1,745	2,33E-02	C16orf42
-13,923	2,98E-04	C16orf45
-6,954	2,19E-03	C16orf45
1,663	3,41E-02	C16orf5
-4,437	1,02E-02	C16orf54
2,402	5,65E-03	C16orf57
3,978	2,56E-03	C16orf58
5,027	2,08E-04	C16orf7
2,931	3,29E-02	C16orf70
2,701	5,06E-05	C16orf72
-5,997	1,29E-03	C16orf73
-1,816	5,50E-03	C16orf74
-13,301	9,19E-04	C16orf78
-7,559	1,08E-02	C16orf78
1,772	2,04E-02	C16orf80
-11,985	2,71E-03	C16orf86
2,226	2,48E-02	C16orf87
-2,598	2,10E-02	C16orf88
-2,078	1,40E-02	C16orf90
-3,673	7,09E-03	C16orf92
-1,736	2,55E-02	C16orf93
-4,266	1,53E-02	C17orf100
3,014	1,01E-02	C17orf101
-9,462	1,47E-02	C17orf104
-2,618	1,26E-02	C17orf105
-9,918	1,08E-03	C17orf109
-11,471	1,49E-02	C17orf109
-9,998	9,42E-03	C17orf109
2,445	3,12E-03	C17orf28
-1,890	1,21E-02	C17orf42
4,452	1,75E-03	C17orf48
4,306	3,64E-03	C17orf49
2,336	7,33E-04	C17orf49
-3,786	2,52E-03	C17orf50
-6,896	3,68E-02	C17orf50
-3,251	2,47E-03	C17orf53
-2,204	1,30E-03	C17orf56
2,007	3,92E-02	C17orf58
4,396	2,67E-03	C17orf61
3,130	9,87E-04	C17orf62
-6,068	3,84E-03	C17orf63
-4,072	3,62E-03	C17orf64
-3,770	3,54E-03	C17orf70
-13,474	5,62E-04	C17orf72
-7,704	2,31E-03	C17orf74
-3,055	5,15E-03	C17orf76
2,926	8,81E-04	C17orf79
3,606	2,67E-03	C17orf81
1,795	1,67E-04	C17orf85
2,658	5,78E-03	C17orf89
-3,333	1,89E-02	C17orf97
2,435	4,41E-03	C18orf1
-3,317	3,57E-03	C18orf21
3,758	1,99E-03	C18orf32
-3,426	1,21E-02	C18orf34
-4,254	1,78E-02	C18orf45
-4,904	3,56E-03	C18orf54
4,200	3,98E-03	C18orf55
4,849	8,25E-04	C18orf8
2,012	4,21E-03	C19orf10
-2,437	4,30E-04	C19orf12
4,444	1,16E-04	C19orf12
2,324	1,99E-02	C19orf2
3,195	3,88E-03	C19orf20
1,986	9,20E-03	C19orf20
-4,175	1,98E-02	C19orf21
2,828	4,99E-03	C19orf22
2,716	1,40E-02	C19orf24
-2,158	3,03E-02	C19orf26
3,169	3,83E-03	C19orf29
-15,941	2,12E-04	C19orf38
-2,238	8,26E-03	C19orf40
3,241	5,97E-03	C19orf42
2,177	1,18E-03	C19orf43
3,174	4,47E-03	C19orf43
3,158	4,52E-03	C19orf46
-6,105	2,37E-02	C19orf47
2,797	1,52E-03	C19orf50
2,075	7,11E-03	C19orf52
2,583	1,44E-02	C19orf53
2,901	5,34E-03	C19orf56
-12,727	4,98E-03	C19orf59
2,223	2,15E-02	C19orf6
2,742	1,26E-02	C19orf60
4,048	2,14E-03	C19orf63
3,486	4,80E-04	C19orf66
-5,465	2,57E-02	C19orf67
-3,682	9,97E-05	C19orf69
3,762	3,47E-03	C19orf70
3,126	4,14E-03	C19orf79/LOC100287402
-4,935	1,21E-02	C19orf81
4,886	2,99E-03	C1D/C1DP3
2,413	6,61E-04	C1GALT1
2,268	1,49E-02	C1GALT1C1
3,444	8,86E-03	C1H6orf35
-5,944	1,43E-02	C1orf100
-8,625	8,25E-03	C1orf100
-6,107	2,60E-02	C1orf100
-4,631	1,18E-02	C1orf105
-7,964	7,96E-03	C1orf106
-10,027	5,65E-03	C1orf110
3,068	3,48E-03	C1orf112
1,799	2,26E-02	C1orf114
-7,235	2,87E-02	C1orf116
2,711	1,32E-04	C1orf122
-5,606	1,52E-02	C1orf124
-7,915	6,68E-03	C1orf130
-2,554	9,31E-03	C1orf130
2,174	3,44E-03	C1orf131
-6,483	8,99E-03	C1orf141
-10,667	1,83E-04	C1orf141
3,924	3,82E-03	C1orf144
-4,753	5,64E-03	C1orf146
-9,069	1,28E-04	C1orf146
-5,148	5,62E-03	C1orf159
-7,107	9,65E-03	C1orf170
1,732	1,85E-02	C1orf172
-5,013	1,65E-02	C1orf173
-7,701	2,50E-02	C1orf173
4,518	1,26E-03	C1orf174
-3,549	1,90E-03	C1orf177
-5,293	6,75E-03	C1orf183
-7,250	3,02E-02	C1orf185
-6,249	3,72E-03	C1orf185
-11,204	4,70E-04	C1orf187
-3,674	3,50E-03	C1orf192
1,920	1,64E-02	C1orf198
-7,352	1,69E-02	C1orf201
2,862	3,54E-03	C1orf21
-10,027	9,70E-05	C1orf210
3,535	5,05E-03	C1orf212
-2,298	1,07E-03	C1orf216
-1,573	3,40E-02	C1orf227
-2,111	7,79E-03	C1orf227
-6,922	1,88E-02	C1orf228
-4,067	1,99E-02	C1orf228
-3,115	1,34E-02	C1orf231
-2,813	1,99E-03	C1orf27
2,315	4,61E-03	C1orf35
-13,157	2,20E-04	C1orf38
2,861	3,66E-03	C1orf43
-1,674	3,70E-03	C1orf50
1,647	4,12E-03	C1orf52
6,122	1,40E-02	C1orf53
-1,550	2,60E-02	C1orf54
-4,863	1,10E-02	C1orf55
3,855	2,32E-03	C1orf55
7,549	4,32E-04	C1orf63
-10,667	1,05E-02	C1orf64
-11,944	1,73E-03	C1orf65
-5,894	3,10E-04	C1orf68
-6,912	3,82E-02	C1orf68
-5,089	2,24E-03	C1orf81
2,717	7,46E-03	C1orf85
-17,692	2,22E-02	C1orf87
-3,762	1,37E-03	C1orf88
-2,821	4,06E-03	C1orf9
-2,280	6,87E-03	C1orf93
-3,509	1,43E-02	C1QA
-5,756	1,78E-03	C1QB
4,376	3,72E-03	C1QBP
-11,206	8,35E-04	C1QL2
-9,822	2,23E-02	C1QL3
-3,817	1,93E-04	C1QL3
-23,328	4,60E-03	C1QL4
11,555	6,42E-05	C1QTNF1
1,841	2,46E-02	C1QTNF2
-7,064	2,73E-02	C1QTNF3
-2,079	1,33E-02	C1QTNF4
2,257	6,03E-03	C1QTNF5
-3,607	9,42E-03	C1qtnf6
2,880	7,45E-03	C1qtnf6
-2,379	2,07E-02	C1QTNF9
8,229	9,63E-04	C1R
6,539	8,19E-06	C1S
10,085	1,37E-03	C2
-6,519	5,63E-03	C20orf106
-1,772	1,64E-02	C20orf108
2,149	2,16E-02	C20orf11
3,732	5,73E-04	C20orf111
-3,721	3,70E-02	C20orf112
-5,053	2,77E-03	C20orf115
-4,261	1,96E-03	C20orf115
-19,922	8,36E-04	C20orf123
-3,362	5,97E-03	C20orf144
-9,441	2,99E-03	C20orf152
-14,705	8,94E-03	C20orf165
-2,945	4,48E-03	C20orf191
-14,158	5,41E-04	C20orf194
-6,586	7,99E-04	C20orf196
3,442	3,96E-03	C20orf196
2,672	4,03E-03	C20orf20
-2,738	1,00E-02	C20orf201
3,902	2,35E-03	C20orf24
-2,396	5,51E-04	C20orf3
2,262	5,83E-05	C20orf3
5,960	2,47E-03	C20orf30
-1,566	1,68E-02	C20orf4
-2,416	5,38E-03	C20orf4
2,585	1,27E-02	C20orf43
-3,815	1,53E-03	C20orf46
1,859	1,43E-03	C20orf7
-14,417	1,94E-03	C20orf79
-1,564	3,14E-02	C20orf85
-7,175	1,44E-02	C20orf94
-4,936	2,11E-02	C20orf95
-1,654	1,60E-02	C20orf96
-13,665	1,30E-03	C21orf58
-6,535	4,17E-03	C21orf62
3,861	7,57E-04	C21orf63
2,219	1,53E-03	C21orf91
-1,683	2,75E-02	C22orf23
6,906	1,21E-03	C22orf25
3,767	2,30E-03	C22orf28
5,065	1,02E-04	C22orf40
-1,768	2,40E-02	C22orf41
-2,943	3,71E-02	C2CD2
-13,533	3,64E-04	C2CD4C
3,949	1,92E-03	C2CD4D
2,224	1,13E-03	C2orf18
2,531	1,04E-02	C2orf28
-9,611	1,23E-04	C2orf40
-3,930	1,55E-02	C2orf51
-8,271	7,02E-03	C2orf54
2,114	4,37E-03	C2orf56
-12,616	4,47E-03	C2orf57
-6,958	1,60E-02	C2orf68
-9,126	6,17E-03	C2orf68
-8,336	2,36E-04	C2orf69
3,306	2,39E-03	C2orf69
-15,053	1,10E-03	C2orf71
-4,668	1,74E-02	C2orf73
-3,236	8,42E-05	C2orf74
-2,239	8,73E-04	C2orf74
-1,845	9,01E-03	C2orf77
2,010	3,70E-03	C2orf82
5,553	2,48E-04	C3
-4,796	4,82E-04	C3AR1
-7,234	2,33E-02	C3orf15
2,620	7,18E-04	C3orf17
-8,183	1,50E-02	C3orf18
1,936	6,20E-03	C3orf19
-11,372	1,57E-03	C3orf20
2,569	3,19E-03	C3orf21
-3,280	6,17E-04	C3orf22
-9,384	6,15E-03	C3orf22
-3,560	2,39E-03	C3orf23
-2,643	1,36E-03	C3orf24
-11,501	3,29E-03	C3orf25
-9,336	5,39E-03	C3orf32
-1,943	2,19E-02	C3orf33
2,107	9,10E-03	C3orf38
2,700	8,43E-03	C3orf38
1,805	3,63E-03	C3orf39
-6,705	3,11E-02	C3orf54
-2,166	1,14E-02	C3orf58
3,641	1,72E-04	C3orf58
-9,036	4,24E-03	C3orf67
-2,088	7,05E-03	C3orf70
2,921	2,64E-03	C3orf70
2,902	4,01E-02	C3orf75
-2,184	1,37E-02	C3orf77
2,334	6,49E-03	C3orf78
-3,863	1,25E-02	C430048L16Rik/Rbm12b
2,212	4,59E-03	C4B (includes others)
-32,727	1,71E-04	C4BPA
2,236	3,57E-03	C4BPB
2,979	4,84E-03	C4orf14
-2,418	1,88E-02	C4orf17
-33,401	2,77E-03	C4orf21
-7,028	4,70E-03	C4orf21
2,788	2,54E-03	C4orf27
3,887	5,59E-03	C4orf32
3,775	8,94E-04	C4orf34
-5,692	3,49E-02	C4orf36
-7,988	6,08E-03	C4orf37
-4,778	1,88E-02	C4orf40
2,727	5,64E-03	C4orf41
-1,626	1,55E-02	C4orf43
-6,456	5,95E-03	C4orf44
-14,509	3,66E-04	C4orf45
-3,879	6,00E-04	C4orf45
-6,387	2,85E-03	C4orf46
-1,857	2,22E-03	C4orf47
1,726	1,36E-02	C4orf49
11,107	2,66E-02	C4orf49
-7,119	3,36E-02	C4orf50
2,094	1,77E-02	C4orf52
3,070	3,32E-03	C4orf52
-8,854	1,66E-04	C5
-9,088	2,36E-03	C5AR1
-5,133	4,61E-03	C5orf13
-4,529	1,26E-03	C5orf13
3,269	8,11E-03	C5orf15
-13,365	7,35E-04	C5orf22
2,182	1,14E-03	C5orf22
-1,657	1,93E-02	C5orf24
-8,386	4,51E-08	C5orf28
2,325	6,12E-03	C5orf34
2,249	2,88E-02	C5orf4
1,986	6,73E-03	C5orf41
-6,460	1,06E-02	C5orf42
2,594	3,11E-02	C5orf44
-15,959	6,59E-03	C5orf46
-6,939	2,67E-06	C5orf47
-4,813	2,40E-03	C5orf48
-2,050	1,94E-03	C5orf49
-4,505	2,49E-02	C5orf50
-1,826	2,47E-04	C5orf51
3,046	4,32E-03	C5orf51
-19,545	2,65E-02	C5orf52
1,955	1,90E-02	C5orf62
-5,455	3,26E-02	C5orf65
-4,230	3,53E-02	C5orf65
-11,198	3,84E-03	C6
3,074	9,00E-03	C6orf1
-11,424	3,53E-03	C6orf105
2,069	2,75E-02	C6orf108
2,359	2,63E-03	C6orf115
3,069	1,17E-02	C6orf125
-2,881	5,50E-03	C6orf126
2,167	3,99E-02	C6orf132
2,514	4,85E-03	C6orf136
-17,254	1,31E-03	C6orf138
2,058	6,68E-03	C6orf145
-3,198	1,26E-03	C6orf146
-6,240	2,70E-02	C6orf163
-8,715	2,56E-02	C6orf165
-3,489	3,00E-03	C6orf186
-2,838	1,07E-02	C6orf192
-4,506	6,31E-03	C6orf201
-12,929	1,59E-03	C6orf222
-5,472	3,24E-02	C6orf228
-7,358	2,49E-02	C6orf25
-6,871	1,20E-02	C6orf27
-6,387	1,13E-03	C6orf27
-5,453	1,58E-02	C6orf52
5,443	6,04E-03	C6orf57
2,045	5,69E-03	C6orf62
2,173	6,57E-03	C6orf64
6,062	6,12E-04	C6orf72
-3,176	7,35E-03	C6orf81
1,638	3,24E-03	C6orf89
-4,382	3,82E-03	C6orf97
-5,398	7,40E-03	C7
-5,675	3,52E-02	C7orf16
2,906	2,96E-04	C7orf23
2,336	1,25E-02	C7orf25
2,544	1,29E-02	C7orf30
-9,296	1,03E-03	C7orf31
[truncated: 14,914 more rows]

## Sheet: BPA 10 nM D8
Fold Change	p-value	Symbol
1,947	3,73E-03	1100001G20Rik
-1,543	1,94E-02	1110012D08Rik
-2,160	2,73E-02	1600015I10Rik
-1,591	9,23E-03	1700001K19Rik
-1,529	1,60E-02	1700006A11Rik
-1,697	1,67E-02	1700007B14Rik
-1,736	1,18E-02	1700007B14Rik
-2,248	2,53E-03	1700007K09Rik
-1,958	2,42E-02	1700008I05Rik
-2,528	2,23E-02	1700008P20Rik
-1,521	1,31E-02	1700009N14Rik
-4,079	7,60E-04	1700011A15Rik
-2,778	2,06E-03	1700011L22Rik
-2,578	5,06E-03	1700012B07Rik
-2,350	3,07E-03	1700013D24Rik
-2,730	1,27E-03	1700013G24Rik
-3,052	2,54E-04	1700013G24Rik
-1,912	1,80E-02	1700014D04Rik
-1,529	1,14E-03	1700014D04Rik
-1,819	1,47E-02	1700015G11Rik
-2,192	7,90E-03	1700016D06Rik
-2,467	1,89E-03	1700022A21Rik
-3,437	3,74E-03	1700027A15Rik
-2,911	1,65E-02	1700029H14Rik
-1,861	3,13E-03	1700029P11Rik
-2,271	2,86E-02	1700031M16Rik
-2,973	1,00E-02	1700034J05Rik
-2,211	2,36E-02	1700039E15Rik
-1,578	8,39E-03	1700042B14Rik (includes others)
2,050	1,43E-03	1700045I19Rik
-1,927	8,48E-04	1700049L16Rik
-2,526	6,34E-04	1700061G19Rik
-2,014	2,92E-02	1700067P10Rik
-2,540	7,45E-03	1700067P10Rik
-1,952	3,68E-03	1700072E05Rik
-2,046	1,04E-02	1700109H08Rik
-3,779	1,77E-03	1700129C05Rik
2,138	5,76E-03	1810037I17Rik (includes others)
1,742	1,18E-02	2010106E10Rik
-1,604	2,87E-03	2010107G12Rik
-1,911	2,29E-02	2210409E12Rik
-2,578	1,14E-03	2310002L09Rik
-1,967	1,28E-02	2810021J22Rik
-1,792	2,18E-02	2810021J22Rik
-2,599	1,90E-02	4921511C20Rik
-3,827	3,27E-04	4921517D21Rik
-1,545	2,74E-02	4921524L21Rik
-2,018	1,24E-02	4921530L21Rik
-1,701	1,23E-02	4922502D21Rik
-2,317	7,58E-04	4930403L05Rik
-1,761	2,98E-04	4930474N05Rik
-1,777	2,26E-03	4930474N05Rik
-1,591	5,61E-03	4930474N05Rik
-1,580	1,82E-02	4930474N05Rik
-1,590	2,98E-02	4930474N05Rik
-1,754	1,08E-02	4930474N05Rik
-1,607	7,04E-03	4930474N05Rik
2,606	1,37E-03	4930486L24Rik
-1,788	2,08E-02	4930519G04Rik
-1,875	1,80E-03	4930544G11Rik
-2,543	9,46E-04	4930547C10Rik
-4,211	8,47E-04	4931431F19Rik
-1,671	1,43E-02	4932415M13Rik (includes others)
-3,019	5,54E-03	4932415M13Rik (includes others)
-1,617	1,28E-02	4933403O03Rik/Dux
-1,605	9,17E-03	4933415F23Rik
-2,283	4,04E-03	4933427G17Rik
3,426	4,23E-03	5330437I02Rik
-2,939	1,69E-03	5430435G22Rik
-2,924	4,86E-03	6030498E09Rik
-2,844	2,21E-03	6030498E09Rik
-2,075	1,97E-02	8030474K03Rik
1,700	2,95E-02	9430007A20Rik
-1,998	2,35E-02	A230065H16Rik
-1,911	6,61E-03	A26c2
-1,847	9,87E-03	A2LD1
2,114	5,09E-03	A2M
2,300	5,14E-03	A2M
-1,532	3,64E-03	AA926063
-1,517	1,19E-03	AAGAB
-2,070	2,21E-02	AANAT
1,569	1,07E-03	AASDHPPT
1,693	3,36E-03	AATF
-1,661	9,58E-03	ABCA12
-1,711	8,38E-03	Abca16
-3,054	5,59E-04	Abca17
2,575	1,27E-04	ABCA4
1,590	3,40E-03	ABCB10
3,148	1,49E-03	Abcb1b
2,213	8,16E-03	Abcb1b
-1,619	3,05E-02	ABCB7
-2,426	4,78E-04	ABCB8
-1,868	8,84E-04	ABCB9
-2,116	3,77E-03	ABCB9
-1,844	7,81E-03	ABCC1
-1,840	6,24E-04	ABCC12
-1,767	1,16E-02	ABCC4 (includes EG:10257)
-2,120	1,71E-03	ABCC4 (includes EG:10257)
1,784	1,04E-02	ABCD4
-1,837	1,20E-03	ABCF2
-2,265	1,02E-02	Abcg3l1/Abcg3l3
1,818	4,52E-03	Abcg3l2
1,653	1,54E-03	ABHD10
-2,380	5,04E-04	ABHD11
-1,624	2,54E-02	ABHD11
1,529	1,66E-02	ABHD13
1,820	9,09E-04	ABHD14A
-1,967	5,00E-03	ABHD14B
-2,223	1,49E-02	ABHD2
1,565	1,80E-02	ABI1
-1,738	3,91E-03	Abph (includes others)
-2,153	1,37E-02	ABRA
1,629	1,84E-03	ACAA1
1,522	1,64E-02	ACAA1
1,843	7,95E-04	ACAA1
2,171	3,89E-03	ACAA1
-2,084	2,26E-03	ACACA
2,168	4,12E-03	Acad10
1,669	2,46E-03	ACAD11
-2,219	2,64E-03	ACADSB
2,642	3,94E-03	ACAP1
2,279	2,63E-03	ACBD7
-2,558	2,79E-04	ACE
-1,720	1,01E-02	ACE
-5,719	2,37E-03	Ace3
5,025	2,05E-03	ACER2
4,714	8,11E-04	ACER2
-1,704	6,00E-03	ACIN1
-1,795	1,52E-02	ACIN1
-1,722	1,14E-03	Acot1
-2,008	9,83E-03	ACOT2
-1,695	1,30E-03	ACOT4
1,569	2,28E-03	ACOX1
-1,842	2,19E-02	ACOXL
-1,675	1,39E-02	ACP2
2,933	1,64E-03	ACP5
-1,641	2,34E-02	ACPP
-2,358	2,21E-04	ACPT
-1,760	6,05E-03	ACR
-1,698	1,81E-03	ACRBP
-2,146	9,00E-03	ACRV1
-3,835	3,77E-03	ACSBG2
2,088	3,24E-03	ACSL1
1,553	1,19E-03	ACSL3
-1,767	1,27E-03	ACSL5
-6,742	1,96E-02	ACSM5
-2,479	3,41E-03	ACTA2
-1,703	1,56E-03	ACTG2
-1,782	1,72E-02	ACTG2
-3,922	2,17E-05	ACTL7A
-2,060	1,21E-02	ACTL7B
-1,560	1,92E-02	ACTN1
-1,639	5,85E-03	ACTR1A
1,809	1,25E-02	ACTR2
-1,959	2,23E-03	ACTR3B
-2,812	7,93E-03	ACTRT2
-1,893	2,67E-03	ACVRL1
-1,926	9,49E-03	ADA
-2,110	2,57E-03	Adad2
-1,699	2,06E-02	ADAM10
1,683	1,02E-03	ADAM10
-1,508	1,08E-02	Adam1a
-1,548	1,44E-02	ADAM2
-2,904	2,05E-02	ADAM23
-2,476	2,04E-03	Adam24
-2,562	2,41E-03	Adam26a/Adam26b
-2,058	9,91E-03	Adam26a/Adam26b
-1,775	9,04E-03	Adam3
-1,689	4,88E-03	ADAM30
-1,510	9,15E-03	ADAM32
-2,313	2,45E-03	Adam4/Gm4787
1,639	5,34E-04	ADAMTS1
-7,812	3,67E-03	ADAMTS12
-2,288	1,24E-03	ADAMTS2
-2,956	1,74E-02	ADAMTS5
1,734	1,43E-02	ADAMTS9
-7,066	2,97E-03	ADAMTSL2
-1,784	2,26E-03	ADAP1
-2,024	2,75E-02	ADAP2
1,917	8,09E-06	ADARB1
-1,662	1,34E-02	Adat3 (rat)
1,653	5,76E-03	ADCK2
-1,705	1,07E-02	ADCK5
-3,152	1,12E-02	ADCY2
3,426	3,64E-03	ADCY5
-2,581	5,27E-03	ADCY7
-2,207	1,04E-03	ADCYAP1 (includes EG:11516)
-2,063	7,85E-04	ADD1
-2,597	2,20E-03	ADH1C (includes EG:11522)
-3,105	5,74E-03	Adh6a
-1,868	7,02E-03	ADIPOQ
1,621	7,53E-03	ADIPOR1
5,224	1,36E-03	ADM
1,879	3,27E-03	ADORA2A
1,550	5,16E-03	ADPGK
-1,543	2,26E-03	ADPRH
-2,358	3,23E-03	ADRA1B
4,337	1,13E-04	ADRA1B
1,602	3,91E-03	ADRA1D
-2,556	5,99E-03	ADRB1
-1,523	1,08E-02	ADRBK1
1,532	1,57E-02	ADSS
1,658	2,58E-03	AEN
-1,933	1,36E-02	AES
-1,745	6,63E-03	AFAP1L1
-2,038	1,97E-02	AFAP1L2
-2,429	2,88E-02	AFF2
1,682	5,95E-03	AFF4
-1,861	5,80E-03	AFG3L1
1,793	3,90E-04	AGA
-3,440	2,33E-04	AGBL3
-1,795	1,25E-02	AGER
1,525	1,82E-03	AGFG2
-1,547	1,96E-02	AGK
-1,590	1,38E-02	AGMAT
-1,691	7,99E-03	AGPAT3
2,298	3,53E-03	AGPAT5
-1,562	5,34E-03	AGRN
5,503	2,44E-03	AGXT2
-1,558	9,54E-03	AHCY
1,665	1,22E-02	AHCYL1
-2,371	1,17E-02	AHCYL2
-2,040	5,20E-03	AHNAK
-2,137	2,96E-03	AHNAK
-3,123	1,14E-02	AHNAK2
-2,828	1,70E-03	AIF1 (includes EG:11629)
-3,466	1,80E-03	AIF1 (includes EG:11629)
1,968	1,46E-05	AIFM2
-1,957	9,84E-03	AIFM3
-1,593	1,72E-03	AIM1L
1,529	3,06E-02	AIMP1
5,840	2,40E-04	Ajap1
2,017	2,65E-02	AK1
4,260	2,43E-03	AK4
-1,757	2,42E-03	AK8
-2,522	1,64E-03	AKAP1
-2,333	2,32E-02	AKAP1
1,554	2,04E-02	AKAP10
1,509	6,66E-03	AKAP11
-2,861	4,23E-03	AKAP12
-1,880	9,82E-03	AKAP12
-1,501	6,07E-03	AKAP14
-1,563	2,88E-02	Akap17b (rat)
1,929	5,44E-03	AKAP2/PALM2-AKAP2
-2,536	6,80E-04	AKAP3
1,788	1,99E-02	AKAP7
1,626	8,45E-03	AKAP8
-1,937	1,14E-02	AKAP9
-2,584	1,64E-03	AKD1
3,455	9,62E-04	AKIP1
-2,441	7,41E-03	AKNAD1
1,500	1,30E-02	AKR1B1
5,086	3,01E-04	Akr1c12/Akr1c13
2,542	1,72E-04	Akr1c19
2,242	6,50E-04	AKR1CL1
-1,541	7,90E-04	AKT1
-1,932	1,14E-03	AKT1S1
-1,522	2,75E-03	AKT2
1,700	9,32E-03	ALAS1
-3,017	5,47E-04	ALAS2
-1,740	1,44E-03	ALDH18A1
-1,567	8,68E-03	ALDH18A1
-2,405	1,25E-02	ALDH1A3
1,919	2,32E-02	Aldh1a7
1,625	1,96E-03	ALDH1L1
-4,359	1,14E-02	ALDH3A1
-1,547	4,03E-03	ALDH3A2
3,225	1,07E-03	ALDOC
2,390	8,04E-04	ALDOC
1,605	2,17E-02	ALG11
3,157	9,28E-04	ALKBH6
-3,125	7,29E-03	ALLC
6,217	3,14E-05	Alox12e
-2,027	1,25E-02	ALOX15
1,926	1,45E-02	ALPL
1,710	2,22E-02	AMACR
1,508	7,68E-03	AMD1
-1,650	1,01E-02	AMDHD2
-1,716	1,84E-02	AMFR
-1,802	3,30E-03	AMHR2
-1,645	8,78E-03	AMIGO2
-1,724	1,07E-02	AMIGO3
1,664	5,13E-03	AMMECR1L
1,627	2,66E-03	AMMECR1L
6,230	2,29E-05	AMN
1,745	6,96E-03	AMPD1
3,864	1,11E-03	AMPD3
-2,128	5,57E-03	AMPH
1,826	6,62E-03	AMY2A
2,117	2,07E-03	ANAPC10
1,551	2,36E-02	ANAPC4
2,295	1,16E-03	ANG
2,145	6,05E-03	ANG
-2,678	2,31E-02	ANGPT1
2,997	1,20E-04	ANGPTL2
10,972	6,55E-05	ANGPTL4
-1,768	9,24E-03	ANK1
-1,783	3,68E-03	ANKH
1,592	1,21E-02	ANKRA2
-3,222	1,57E-02	ANKRD1
1,536	2,21E-03	ANKRD10
-1,859	1,99E-03	ANKRD12
1,690	2,84E-03	ANKRD13C
1,557	1,13E-02	ANKRD13C
2,006	4,24E-03	ANKRD24
-1,544	1,25E-03	ANKRD33B
-2,908	1,50E-02	ANKRD34B
-1,780	2,49E-03	Ankrd36
4,155	6,30E-04	ANKRD37
-1,586	3,07E-03	ANKRD39
-2,102	3,96E-03	ANKRD40
1,779	3,26E-03	ANKRD46
-1,918	3,76E-03	ANKRD5
-2,438	1,63E-03	ANKRD60
-2,255	7,12E-04	Ankrd61
-1,733	5,37E-03	ANKS1A
1,580	2,88E-02	Anks4b
2,067	1,80E-03	ANO1
1,582	7,60E-03	Ano2
1,793	2,26E-03	ANO4
2,194	3,12E-03	ANP32A
-1,555	2,08E-02	ANP32B
2,377	6,47E-03	ANXA11
-2,216	1,10E-02	ANXA9
-1,633	6,42E-03	AP1AR
-2,250	3,32E-03	AP1M1
1,883	5,64E-03	AP1S1
1,538	6,92E-03	AP1S2
-1,506	2,08E-02	AP2B1
1,513	2,34E-02	AP2B1
1,624	5,75E-03	AP3M2
-1,750	6,93E-03	AP4M1
-2,830	9,76E-03	APBA1
-1,617	1,48E-02	APBA2
2,022	2,33E-03	APBB1
-1,598	8,72E-03	APBB1IP
-2,031	8,62E-03	APBB2
-1,735	1,99E-02	APC2 (includes EG:10297)
-1,528	5,11E-03	APC2 (includes EG:10297)
-1,899	2,33E-02	APCDD1
-1,735	7,46E-03	APCDD1L
-2,123	2,04E-03	APEX2
1,828	1,89E-02	APH1B
1,524	1,70E-02	API5
1,940	1,16E-03	APLF
2,449	2,33E-03	APLN
-1,567	1,67E-02	APOA1
-4,946	6,74E-04	APOBEC1
3,210	3,24E-05	APOBEC2
-1,600	4,58E-03	APOBR
-1,906	8,34E-03	APOC1
-2,712	1,18E-02	APOC3
-2,307	4,92E-04	APOD
-2,117	5,80E-03	APOE
-1,740	1,11E-02	Apol11a
-1,517	1,01E-02	Apol3/LOC681351
-1,534	9,82E-03	Apol3/LOC681351
12,883	5,82E-03	APOLD1
1,503	5,42E-03	APPL2
1,504	2,90E-03	APPL2
-1,582	6,14E-03	APTX
-1,828	5,78E-03	AQP1
-2,230	2,54E-03	AQP11
-3,120	3,78E-03	AQP12A/AQP12B
-2,662	2,84E-03	AQP2
-1,738	1,70E-02	AQP4
-2,205	7,33E-04	AQP7
-1,857	5,27E-03	AQP8
2,576	1,68E-03	ARAF
-1,671	3,13E-04	ARAP2
-2,177	6,38E-03	ARAP2
-2,145	8,14E-04	ARC
1,898	1,46E-03	AREG/AREGB
-1,878	8,11E-03	ARFGAP2
1,606	2,23E-02	Arfgap3
-1,648	1,49E-04	ARFGEF1
3,671	1,10E-03	ARG1
-1,569	7,06E-03	ARHGAP11A
2,014	1,58E-03	ARHGAP12
1,657	3,44E-03	ARHGAP18
-1,524	3,03E-03	ARHGAP21
-1,742	1,63E-02	ARHGAP23
-1,794	2,59E-03	ARHGAP24
-1,694	2,57E-03	ARHGAP35
-1,791	1,53E-03	ARHGAP35
-2,568	8,17E-03	ARHGAP35
2,051	5,71E-04	ARHGAP8/PRR5-ARHGAP8
-2,125	2,92E-03	ARHGDIB
-1,744	1,17E-02	ARHGEF10
2,613	2,24E-03	ARHGEF19
-2,371	2,31E-02	ARHGEF26
-3,015	4,38E-03	ARHGEF4
-3,535	4,05E-04	ARHGEF4
-1,773	1,92E-03	ARHGEF7
-1,812	9,77E-03	ARHGEF7
1,585	7,67E-03	ARID4A
1,607	1,59E-02	ARID4B
1,890	1,53E-02	ARID5A
-2,275	1,93E-02	ARL13A
-1,965	8,29E-04	ARL15
-1,781	7,02E-03	ARL15
-1,529	1,05E-02	ARL2
-2,048	1,11E-02	ARL4C
1,552	2,89E-03	ARL4C
1,919	4,36E-05	ARL5A
6,990	1,06E-04	ARL5C
-1,863	2,43E-02	ARL6IP5
-1,522	4,34E-04	ARMC2
-2,080	2,67E-02	ARMC4
-1,660	4,37E-04	ARMC5
-2,533	2,33E-04	ARMC6
-1,533	1,06E-02	ARMC7
-1,518	1,63E-02	ARPC4
-2,500	5,26E-03	ARPP21
-3,810	5,87E-03	ARPP21
1,907	2,17E-03	ARRDC1
-1,567	1,97E-03	ARRDC2
2,496	2,76E-04	ARRDC4
-2,377	6,02E-03	ARRDC5
1,945	2,24E-03	ARSG
1,679	9,00E-03	ART1
1,681	2,76E-03	ASAH1
-1,531	6,89E-05	ASB1
-2,481	1,96E-03	ASB13
-1,744	8,14E-03	ASB14
-1,779	3,35E-03	ASB2
-1,545	6,30E-03	ASB3/GPR75-ASB3
-1,961	9,35E-03	ASB4
-2,018	1,97E-03	ASCC1
-1,527	1,59E-02	ASCC3
-2,605	2,33E-04	ASCL2
-2,003	1,09E-02	ASCL5
-1,536	9,02E-04	ASF1B
6,673	1,95E-03	ASGR1
-2,342	3,42E-04	ASNA1
-1,828	1,63E-02	ASPA
3,498	7,75E-05	ASPG
-1,755	1,96E-03	ASPSCR1
-3,869	8,25E-03	ASS1
2,254	5,42E-03	ASTL
-1,681	1,23E-02	ASXL1
-1,764	1,78E-02	ATCAY
-1,581	3,22E-03	ATE1 (includes EG:100037311)
2,131	6,07E-03	ATF1 (includes EG:100040260)
1,582	1,27E-02	ATF4
-1,806	1,02E-03	ATF5
-1,912	7,79E-03	ATF7
1,698	7,67E-04	ATG14 (includes EG:100504663)
-2,141	4,82E-03	ATG2B
-1,775	4,36E-03	ATG9A
1,857	6,91E-04	ATL2
-1,743	5,32E-03	ATL3
-4,621	1,48E-03	ATM
-1,682	1,56E-03	ATOH8
-1,803	6,10E-03	ATOH8
-1,930	1,19E-03	ATP10A
-1,671	1,04E-02	ATP10D
1,634	9,48E-03	ATP11A
2,090	6,03E-04	ATP11B
1,828	1,42E-03	ATP11B
1,701	1,57E-02	ATP12A
-2,078	9,23E-04	ATP13A1
-6,481	1,08E-02	ATP13A4
-3,103	1,31E-03	ATP1A4
1,729	8,18E-03	ATP1B1
1,855	1,72E-02	ATP1B3
1,634	3,59E-03	ATP2A2
-2,700	1,00E-02	ATP2B3
-2,146	3,08E-02	Atp2c2
-2,033	8,09E-03	ATP5D
1,955	2,11E-02	ATP6AP1
-3,737	9,74E-04	ATP6V0A4
-1,570	1,92E-03	ATP6V0B
2,820	1,17E-02	ATP6V1A
-1,996	7,33E-04	ATP6V1E2
-1,501	3,27E-03	ATP7A
-2,191	4,91E-03	ATP7B
-4,378	1,35E-03	ATP8 (includes EG:17706)
-2,305	1,61E-04	ATP8B3
-1,831	2,61E-03	ATP9B
-2,841	4,80E-03	ATPAF1-AS1
-3,362	6,17E-03	ATPAF1-AS1
-1,512	8,96E-03	ATPBD4
1,503	5,26E-03	ATPIF1
-2,021	1,19E-03	ATR
-1,591	2,17E-02	ATXN1L
-1,665	1,66E-02	ATXN2L
-2,086	6,57E-05	ATXN7L3
-1,701	2,80E-03	AU022751
-1,864	5,60E-03	AU022751
-1,521	1,87E-02	AURKA
-1,602	3,58E-03	AURKB
-1,508	8,62E-03	Auts2
-1,558	1,67E-03	Auts2
-1,823	1,77E-03	AVEN
-2,038	6,47E-03	AVP
-1,899	5,51E-04	AVPR1A
-1,529	1,71E-02	AW551984
1,506	6,13E-03	AZI2
-1,951	2,53E-03	B3GALT6
-2,052	4,84E-04	B3GNT8
-1,583	9,38E-03	B4GALNT4
1,531	1,06E-02	B4GALT6
-2,131	1,46E-02	BAALC
3,268	9,11E-04	BACE2
-2,141	1,08E-02	BACH2
-1,825	1,21E-02	BAG2
-2,863	2,05E-04	BAG2
2,026	2,74E-03	BAG3
-1,564	7,28E-03	BAG4
-1,612	1,27E-03	BAIAP2
1,921	2,14E-03	BAIAP2L1
-2,883	4,62E-03	BAIAP2L2
1,767	1,97E-03	BAMBI
-2,289	1,18E-02	BANF2
-1,644	1,97E-03	BARD1
-1,535	2,12E-03	BATF2
-2,190	5,96E-03	BATF3
-2,299	1,82E-03	BBOX1
2,004	8,37E-04	BBS4
1,730	3,75E-03	BBS5
-2,188	2,10E-04	BC048502
-2,156	2,12E-03	BC048502
1,788	1,60E-02	BC051665
-2,080	1,13E-03	BC100451
-2,521	1,89E-02	BCAN
1,747	1,37E-03	BCAS2
2,341	8,89E-04	BCL10
1,780	8,51E-03	BCL2A1
-2,127	1,80E-02	BCL2L13
1,760	1,51E-03	BCL3
2,907	1,75E-03	BCL6
-1,564	1,24E-03	BCL7C
2,548	3,12E-03	BCLAF1
-2,549	2,12E-02	BCMO1
1,554	1,89E-03	BCOR
-1,682	9,69E-03	BCORL1
-1,895	1,13E-02	BCS1L
2,303	1,66E-02	BDH1 (includes EG:100037356)
2,374	6,52E-04	BDH2 (includes EG:295458)
1,663	8,51E-04	BEND5
-2,327	2,41E-02	BEND6
-2,519	1,04E-02	BEND7
-2,762	3,23E-03	BEST1
-1,724	9,46E-03	BEST4
1,824	3,00E-03	BET1 (includes EG:10282)
2,332	1,42E-03	BHLHE40
-2,380	7,64E-03	BHLHE41
1,950	1,02E-03	BHMT
-1,860	9,74E-03	BICD1
1,546	1,49E-02	BICD2
1,632	1,09E-03	BICD2
2,640	2,67E-03	BIK
1,589	5,26E-03	BIN1
2,755	2,33E-04	BIRC3
-1,531	1,93E-02	BIRC5
-2,167	1,18E-02	BIRC7
-1,748	4,99E-03	BLMH
-1,584	7,78E-03	BLOC1S3
1,600	1,32E-02	BLVRA
1,546	5,52E-03	BLVRB
-3,029	1,41E-03	BMP1
-1,826	2,90E-02	BMP1
3,240	3,07E-03	BMP3
-2,624	1,01E-02	BMP4
3,012	2,03E-03	BMP6
-2,614	7,11E-03	BMP7
1,569	7,32E-03	BMPR1A
-2,269	7,40E-03	BNC2
3,430	1,96E-03	BNIP3
1,980	1,21E-02	BNIP3L
1,732	4,03E-03	BPHL
-1,959	4,27E-03	BPI
-3,613	2,37E-02	BPIFA3
1,753	2,33E-03	BRIX1
1,738	1,31E-02	BRP44L
-2,172	1,91E-02	BRPF3
1,994	2,04E-03	BSDC1
-1,549	1,24E-02	BSN
-1,603	1,71E-03	BSPRY
-2,154	1,04E-02	BST2
-1,563	2,63E-04	BTAF1
1,710	3,32E-04	BTAF1
-1,941	2,08E-04	BTBD16
1,728	1,31E-03	BTBD6
-2,227	6,00E-03	BTBD9
-2,046	1,11E-04	BTD
1,766	2,22E-03	BTG1
1,813	2,61E-04	BTG2
-1,569	4,29E-03	BTLA
-1,841	1,06E-02	BTRC
1,913	1,78E-02	BUD13 (includes EG:215051)
-3,767	1,66E-02	Butr1
-1,810	5,50E-06	BYSL
-2,473	1,76E-04	BZRAP1
1,796	4,40E-04	BZW2
11,410	1,09E-04	C10orf10
-1,761	1,04E-02	C10orf53
-1,961	9,97E-03	C10orf53
-1,627	3,37E-04	C10orf57
-1,700	2,53E-02	C10orf71
-1,578	8,23E-03	C10orf81
-1,770	3,87E-03	C10orf92
-1,660	2,34E-02	C11orf1
-1,908	5,82E-03	C11orf51
1,623	3,45E-03	C11orf58
2,051	5,20E-04	C11orf65
-1,638	3,27E-04	C11orf66
-1,971	4,91E-03	C11orf71
1,566	5,51E-03	C11orf73
-1,507	2,07E-02	C11orf84
1,954	4,69E-03	C11orf86
-1,602	7,51E-03	C11orf9
-1,613	3,43E-03	C11orf91
-2,747	5,36E-03	C11orf94
-1,888	2,89E-02	C12orf12
1,865	3,74E-03	C12orf23
-1,833	2,61E-03	C12orf32
-1,641	2,97E-03	C12orf39
-2,588	4,78E-03	C12orf40
2,310	2,37E-03	C12orf41
-3,561	3,82E-04	C12orf42
-1,777	6,60E-04	C12orf49
-1,932	1,54E-03	C12orf5
-1,692	7,71E-03	C12orf50
-1,633	5,26E-03	C12orf51
-1,563	1,18E-02	C12orf51
1,618	3,16E-04	C12orf73
5,634	1,02E-02	C13orf15
1,565	9,17E-03	C13orf27
1,508	6,99E-03	C13orf27
-2,173	3,35E-03	C13orf33
-4,064	2,76E-03	C14orf101
-1,646	3,02E-03	C14orf102
-1,571	2,18E-02	C14orf180
1,575	1,19E-02	C14orf37
2,456	1,91E-02	C14orf39
3,672	1,90E-03	C14orf43
1,723	1,37E-02	C14orf45
-1,892	1,39E-02	C14orf79
-2,130	2,91E-03	C14orf80
-1,568	2,09E-02	C14orf80
-2,518	1,89E-04	C15orf17
-1,623	1,96E-02	C15orf40
-1,702	4,61E-03	C15orf42
2,170	1,17E-02	C15orf48
-2,393	2,09E-02	C15orf55
-3,280	4,26E-04	C15orf59
1,593	1,31E-02	C15orf63
1,570	3,62E-03	C16orf57
-1,585	1,27E-03	C16orf71
-2,303	2,16E-03	C16orf74
-1,927	3,10E-03	C16orf86
-3,335	4,47E-03	C16orf92
-1,892	4,34E-03	C16orf93
-3,341	5,67E-04	C17orf105
-2,401	6,98E-03	C17orf28
1,614	2,04E-02	C17orf42
-2,379	2,88E-02	C17orf46
1,612	2,47E-02	C17orf48
-2,876	2,12E-03	C17orf50
-2,215	1,33E-03	C17orf53
-1,674	4,68E-03	C17orf56
1,828	5,26E-03	C17orf62
-1,784	1,94E-02	C17orf63
-3,239	1,21E-04	C17orf66
-3,038	2,67E-03	C17orf74
-1,683	7,93E-03	C17orf76
1,542	2,65E-02	C18orf1
-1,565	3,71E-04	C18orf34
-1,850	1,70E-03	C18orf45
1,565	6,04E-03	C18orf55
-1,738	9,74E-03	C19orf20
-2,499	2,50E-02	C19orf38
-1,604	3,53E-03	C19orf39
2,858	2,16E-03	C19orf46
-4,191	2,16E-02	C19orf59
-1,568	1,60E-04	C19orf6
-1,597	1,22E-02	C19orf63
-1,766	2,76E-02	C19orf66
-2,766	1,02E-04	C19orf67
-1,941	2,94E-03	C19orf69
2,282	1,27E-03	C19orf69
-2,182	9,47E-03	C19orf71
1,557	1,88E-02	C1D/C1DP3
-1,568	2,25E-02	C1orf100
-2,765	1,47E-03	C1orf111
-1,809	1,48E-03	C1orf115
-2,013	1,57E-02	C1orf124
-2,673	2,13E-02	C1orf141
-2,435	6,56E-03	C1orf141
-2,588	5,54E-03	C1orf158
-1,654	1,74E-03	C1orf159
-2,445	5,94E-03	C1orf173
-3,213	1,13E-03	C1orf183
-1,655	1,08E-02	C1orf185
-1,718	2,74E-03	C1orf192
-1,599	1,82E-02	C1orf194
-1,789	6,51E-03	C1orf198
-2,128	9,89E-04	C1orf201
-2,317	2,28E-03	C1orf227
-2,357	2,57E-06	C1orf227
-1,827	2,22E-02	C1orf228
1,630	1,34E-02	C1orf43
-1,694	3,67E-03	C1orf56
1,614	6,62E-03	C1orf63
-1,715	1,32E-03	C1orf68
-2,506	1,12E-03	C1orf81
-2,198	2,96E-02	C1orf87
-5,681	3,11E-05	C1QA
-5,588	2,59E-04	C1QB
1,733	1,26E-02	C1QBP
-5,575	1,69E-04	C1QC
-1,801	1,34E-02	C1QL3
-2,506	3,84E-03	C1QTNF2
-1,636	9,50E-04	C1qtnf6
-1,565	2,21E-02	C1QTNF7
-2,442	1,01E-03	C20orf106
-2,313	9,19E-03	C20orf108
-3,143	3,68E-03	C20orf144
-1,571	1,34E-02	C20orf191
-1,784	1,95E-02	C20orf194
-3,468	8,81E-05	C20orf195
-2,357	7,49E-03	C20orf201
1,622	7,77E-03	C20orf30
-1,594	3,45E-03	C20orf4
-2,106	3,49E-03	C20orf54
-1,521	4,90E-04	C20orf85
-1,608	3,25E-03	C20orf96
-1,874	1,31E-04	C21orf2
-4,937	9,73E-04	C21orf56
-3,575	3,14E-03	C21orf58
1,535	3,43E-03	C21orf63
2,347	2,32E-03	C21orf91
-1,574	6,85E-03	C22orf23
1,649	8,89E-03	C22orf28
1,695	1,20E-03	C22orf40
1,654	5,08E-03	C22orf41
-1,553	8,53E-03	C2CD3
-2,429	1,73E-02	C2CD4B
1,906	2,67E-03	C2orf3
-1,778	7,73E-03	C2orf40
-1,886	2,33E-03	C2orf42
-1,595	1,82E-03	C2orf43
-6,907	1,49E-02	C2orf50
-1,628	3,70E-03	C2orf62
-2,507	5,41E-03	C2orf73
-2,319	2,67E-03	C2orf74
-2,581	3,01E-07	C2orf74
16,959	5,84E-04	C3
-1,522	5,24E-03	C3AR1
1,624	2,18E-03	C3orf14
1,600	2,07E-02	C3orf18
-3,291	4,87E-04	C3orf22
-3,995	4,29E-03	C3orf22
-2,692	1,28E-02	C3orf24
-2,517	2,40E-04	C3orf25
1,692	7,79E-03	C3orf33
1,647	3,02E-03	C3orf39
-1,895	8,55E-03	C3orf52
1,837	8,59E-03	C3orf54
-1,530	1,97E-03	C3orf67
-1,830	2,45E-03	C3orf70
-1,540	5,85E-05	C3orf75
-1,649	1,80E-02	C3orf77
1,518	3,48E-04	C3orf78
1,712	9,37E-03	C430048L16Rik/Rbm12b
-1,600	1,84E-03	C4B (includes others)
2,669	6,13E-04	C4orf29
1,873	1,40E-02	C4orf33
2,031	2,14E-03	C4orf34
-3,303	3,13E-03	C4orf40
-1,818	1,50E-02	C4orf45
-1,765	1,12E-03	C4orf46
-1,647	4,80E-03	C4orf47
-1,741	1,49E-02	C4orf48
5,624	1,98E-04	C4orf49
5,632	1,90E-03	C4orf49
-1,537	1,15E-02	C5
-2,341	4,56E-04	C5AR1
-1,646	2,21E-02	C5orf13
-2,050	2,52E-02	C5orf13
1,598	1,90E-02	C5orf15
-1,811	1,69E-02	C5orf22
-2,362	1,62E-03	C5orf24
-1,853	9,76E-03	C5orf4
1,729	1,80E-03	C5orf44
-2,280	1,83E-04	C5orf48
-2,910	4,34E-03	C5orf49
-2,801	3,76E-03	C5orf50
-1,616	4,68E-04	C5orf65
-2,053	1,81E-02	C5orf65
1,522	4,55E-03	C6orf130
-1,525	4,04E-03	C6orf132
-1,678	1,70E-02	C6orf136
2,570	2,08E-03	C6orf141
-1,656	3,15E-03	C6orf146
-1,552	2,60E-02	C6orf185
-1,950	1,83E-02	C6orf192
-2,090	3,06E-03	C6orf201
-2,446	6,67E-03	C6orf27
1,716	1,43E-02	C6orf57
1,930	8,49E-04	C6orf57
3,138	1,10E-03	C6orf72
-2,778	9,83E-05	C6orf81
-4,775	2,69E-04	C7
-4,698	8,69E-05	C7
2,005	6,29E-04	C7orf23
1,502	1,92E-03	C7orf25
-2,768	6,38E-03	C7orf34
1,554	1,24E-02	C7orf36
1,549	1,42E-02	C7orf36
2,008	1,81E-02	C7orf41
1,560	1,59E-02	C7orf47
2,040	2,57E-02	C7orf51
1,643	1,24E-02	C7orf55
-1,563	2,69E-02	C7orf57
2,309	1,81E-03	C7orf60
1,616	1,03E-02	C7orf64
-2,167	5,38E-03	C7orf72
-2,700	1,04E-02	C7orf72
1,680	1,28E-03	C8orf38
-2,335	8,19E-04	C8orf46
-1,528	1,88E-02	C8orf48
-2,646	1,03E-03	C8orf55
1,612	1,05E-02	C8orf58
-2,779	1,07E-03	C8orf74
-2,103	6,56E-03	C8orf85
-4,275	3,67E-03	C9orf11
-2,348	6,96E-03	C9orf116
-1,935	8,59E-04	C9orf117
1,618	1,27E-02	C9orf123/LOC100289059
-5,832	2,18E-02	C9orf128
-1,664	1,14E-03	C9orf16
-1,857	8,37E-04	C9orf171
-1,827	1,14E-02	C9orf25
1,744	2,54E-04	C9orf46
-1,581	2,06E-02	C9orf50
-2,822	1,10E-03	C9orf68
2,117	4,80E-03	C9orf7
1,514	5,20E-03	C9orf80
1,782	1,16E-03	C9orf82
-1,711	4,98E-04	C9orf84
2,132	3,08E-04	C9orf91
1,718	1,45E-03	C9orf95
-2,152	5,67E-03	C9orf96
2,804	4,33E-04	CA11
-1,543	8,64E-03	CA13
-1,560	5,89E-03	CA4
-2,153	1,38E-02	CA6
1,654	1,51E-03	CAB39
-1,912	8,69E-03	CABLES1
-2,343	4,70E-03	CABP1
-1,974	3,07E-02	CABP7
-3,779	1,26E-02	CABS1
-2,084	1,20E-03	Cabyr
-1,786	4,93E-03	CACHD1
2,300	8,12E-03	CACNA1B
-1,825	2,32E-02	CACNA1C
-1,670	5,33E-03	CACNA1I
-1,807	1,77E-02	CACNA1S
-2,483	4,58E-04	CACNA2D1
-2,676	1,69E-03	CACNA2D3
-2,218	7,86E-04	CACNB4
-3,158	1,38E-02	CACNG1
6,614	1,84E-02	CACNG3
-1,763	1,83E-02	CADPS2
-1,731	2,43E-02	Calcb
-1,729	9,69E-03	Cald1
-1,634	4,40E-03	Cald1
1,866	1,02E-02	CALML4
-1,511	2,55E-02	CALN1
-1,876	1,33E-02	CALY
-1,518	2,97E-02	CAMK1
-2,015	8,57E-03	CAMK1D
2,040	5,12E-04	CAMK1G
-1,837	4,38E-03	CAMK2B
-2,180	1,14E-04	CAMK2B
-2,276	6,69E-03	CAMK2D
-2,077	6,72E-03	CAMK2D
1,914	1,25E-03	CAMK2G
-1,690	9,87E-03	CAMK2N1
-1,768	9,21E-03	CAMK4
-2,365	6,65E-04	CAMKMT
-2,994	3,76E-05	CAMKV
2,215	2,83E-03	Camta1
-1,827	2,93E-02	CAND2
-1,512	3,56E-03	CANX
-1,582	2,32E-03	CAP1
-1,664	7,81E-03	CAP2
-2,088	7,07E-03	CAPN11
-1,856	8,32E-03	CAPN3
-2,457	5,76E-03	CAPN6
1,662	2,49E-03	CAPN7
-4,688	5,19E-03	CAPN8
-3,731	8,02E-04	CAPN8
-2,802	5,44E-04	CAPZA3
-2,779	8,59E-03	CARD10
-1,608	4,41E-03	CARD6
-1,545	2,42E-02	CARD9
-2,258	1,20E-02	CARM1
-1,793	1,33E-02	CASC4
-1,517	1,31E-02	CASC5
1,620	1,15E-02	CASP1
1,553	4,85E-03	CASP7
1,645	3,13E-02	CASP8AP2
-2,096	1,66E-03	CASP9 (includes EG:100140945)
-1,555	4,56E-03	CASP9 (includes EG:100140945)
-1,862	1,07E-02	CASQ1
-2,634	1,23E-03	CASQ1
-2,157	3,94E-03	CASQ2
1,525	1,55E-02	CAST
-1,561	9,59E-03	CASZ1
-3,918	2,31E-03	CATSPER1
-5,139	3,54E-04	CATSPER1
-1,686	2,84E-02	CATSPER4
-2,376	2,10E-02	CATSPER4
-2,431	3,70E-03	CATSPERG
-2,330	3,57E-03	CATSPERG
1,975	5,46E-03	CAV2
-2,201	7,71E-06	CAV3
2,544	1,57E-03	CBFB
-2,563	3,60E-03	CBL
2,162	1,01E-02	CBLL1
-3,078	7,75E-03	CBLN2
-1,570	3,02E-02	CBLN3
1,791	4,69E-03	CBR3
1,684	4,42E-04	Cbx1
1,620	2,76E-02	CBX3
1,559	3,50E-03	CBX3
-2,394	3,20E-03	CBX6
-1,773	1,67E-03	CBY1
-1,526	2,50E-03	CC2D1A
1,717	3,39E-04	CCAR1
-1,909	3,63E-03	CCBL1
-1,607	1,30E-02	CCDC101
-2,021	4,28E-03	CCDC102A
-1,594	1,64E-03	CCDC103
-2,334	1,03E-02	CCDC105
1,661	6,51E-03	CCDC109B
2,245	2,82E-05	CCDC112
-2,050	1,16E-02	CCDC114
-1,653	8,20E-03	CCDC115
-1,712	1,75E-02	CCDC116
1,572	3,11E-03	CCDC125
-2,121	3,42E-04	CCDC13
-2,482	4,34E-03	CCDC135
-1,816	2,15E-02	CCDC142
-1,745	2,95E-02	CCDC15
-1,569	4,15E-03	CCDC150
1,623	2,59E-04	CCDC152
-1,550	3,11E-02	CCDC157
-1,628	9,67E-04	CCDC164
-1,642	7,68E-03	CCDC165
-1,578	3,13E-03	CCDC166
-1,605	1,28E-02	CCDC17
-1,849	5,55E-05	CCDC24
-3,389	3,27E-03	CCDC27
-2,108	1,32E-02	CCDC27
1,660	2,29E-03	CCDC28A
-2,837	1,16E-02	CCDC3
-1,595	1,24E-02	CCDC30
-3,118	9,34E-04	CCDC33
-1,812	1,12E-02	CCDC37
-1,575	2,05E-03	CCDC40
-1,692	4,10E-04	CCDC42
-2,816	2,25E-03	CCDC42B
2,513	1,99E-03	CCDC43
2,197	2,44E-03	CCDC58
2,461	3,97E-04	CCDC59
-2,058	6,07E-03	CCDC60
-2,675	2,84E-03	CCDC63
-2,011	6,70E-03	CCDC67
2,552	8,07E-03	CCDC68
-2,579	6,79E-04	CCDC70
-1,637	1,30E-02	CCDC73
-2,414	2,26E-02	CCDC77
-2,161	8,33E-04	CCDC80
-2,446	1,69E-02	CCDC81
-1,602	1,22E-04	CCDC86
-1,869	2,77E-03	CCDC87
-1,701	6,75E-03	CCDC89
1,523	3,17E-03	CCDC90B
-1,727	3,89E-03	CCDC91
-1,542	2,06E-02	Ccdc92
-1,634	3,86E-03	Ccdc92
-1,687	7,02E-03	CCDC96
-1,869	3,56E-04	CCHCR1
2,246	6,73E-04	CCK
-3,588	5,26E-03	CCL1
-2,448	1,19E-03	CCL11
-1,552	1,34E-05	CCL17
3,857	7,58E-04	CCL19
-9,156	2,18E-03	CCL2
107,915	4,72E-04	CCL20
83,943	3,50E-04	CCL20
-1,861	1,99E-03	Ccl26
2,461	1,10E-03	CCL3L1/CCL3L3
19,065	2,22E-04	CCL5
-3,228	3,07E-03	Ccl6
-2,464	2,09E-02	Ccl6
-1,667	1,53E-04	Ccm2
-1,929	6,17E-04	CCNA1
-1,651	1,04E-02	CCNB2
1,963	1,27E-03	CCNC
-2,212	6,24E-03	CCND1
-2,137	7,72E-04	CCND2
-1,705	6,24E-04	CCNE2
-1,616	7,75E-03	CCNF
1,677	1,04E-02	CCNG2
1,708	9,38E-03	CCNJ
-1,916	9,27E-03	Ccnjl
-1,635	7,65E-04	CCNK
2,532	3,63E-03	CCNL1
2,029	1,13E-02	CCNL2
-1,692	2,07E-03	CCNY
1,641	2,67E-02	CCPG1
1,926	6,65E-04	CCR10
2,667	1,06E-05	CCRN4L
-3,195	9,86E-04	CCT8L2/LOC155100
1,558	3,03E-03	CD1D
-1,789	5,42E-04	CD22
-1,966	8,90E-03	CD248
-1,876	1,21E-02	Cd300a
-2,831	9,78E-03	CD300LG
3,176	4,02E-04	CD302
-1,626	8,82E-03	CD320
-3,256	2,25E-02	CD36
-4,426	2,90E-03	CD4
1,580	2,64E-02	CD40
-3,530	8,08E-03	CD44 (includes EG:100330801)
3,242	3,84E-04	CD44 (includes EG:100330801)
-1,996	1,36E-02	CD52
-1,934	2,07E-03	CD53
-2,059	9,02E-03	CD6
-1,711	6,78E-03	CD7
3,082	9,02E-05	CD70
1,986	6,58E-04	CD74
-2,937	1,14E-02	CD79A
4,316	7,25E-04	CD83
-2,019	1,40E-02	CD8A
-1,527	5,69E-04	CD93
-1,546	4,70E-03	CD99L2
1,868	5,07E-04	CD99L2
2,893	1,28E-03	CDA
1,768	6,74E-03	CDADC1
-3,690	1,11E-02	CDC14A
-1,528	3,58E-03	CDC20
-2,563	1,41E-04	CDC25B
-1,960	4,83E-03	CDC25B
-1,792	2,13E-02	CDC27
-1,550	9,11E-04	CDC37
-1,900	5,89E-04	CDC42EP4
-2,399	3,24E-03	CDC42EP4
-1,678	2,17E-02	CDC6 (includes EG:23834)
-1,733	5,06E-03	CDC7 (includes EG:12545)
-1,576	3,78E-03	CDCA5
3,746	4,74E-04	CDH17
-1,503	6,22E-03	CDH20
-1,532	1,48E-02	CDH3
-1,675	5,19E-03	Cdh4
-1,965	9,68E-03	CDH5
-1,561	5,62E-03	CDHR2
-1,668	1,89E-04	CDIPT
-2,215	1,48E-03	CDK12
-2,530	8,64E-04	CDK14
1,807	9,29E-04	CDK17
1,597	1,00E-02	CDK17
2,129	1,29E-04	CDK17
1,922	2,31E-03	CDK18
-1,884	4,66E-03	CDK4
-2,081	3,02E-03	CDK6
1,574	3,85E-03	CDK9
-2,601	2,83E-02	CDKL4
1,814	9,96E-03	CDKN1B
1,952	1,06E-03	CDKN1C
-2,375	5,30E-03	CDKN2A
2,084	2,48E-03	CDKN2D
-1,629	1,39E-02	CDKN3
-2,966	1,28E-03	CDR2L
-2,309	1,40E-03	Cdyl2
-1,648	1,83E-03	Cdyl2
1,754	2,14E-03	CEACAM16
2,377	6,94E-03	CEBPB (includes EG:1051)
2,204	4,45E-03	CEBPD
1,980	4,57E-03	CECR5
-2,418	7,66E-03	CECR6
1,789	2,51E-02	CEL
-1,624	1,72E-03	CELA3B
-1,708	1,13E-02	CELF2
-2,528	3,77E-03	CELF3
-2,553	2,31E-02	CELSR3
-2,015	1,49E-02	CENPA
-1,926	1,06E-03	CENPB
-1,971	3,22E-03	CENPF
-2,083	1,40E-04	CENPM
-2,063	1,09E-03	CENPN
-1,726	4,84E-03	CENPV
-1,899	1,36E-03	CEP112
-1,801	2,99E-03	CEP41
1,508	1,55E-02	CEP44
1,617	1,01E-02	Cers1
-2,108	1,83E-03	CERS4
-2,057	3,46E-04	CERS6
1,811	1,78E-02	CES1
4,367	8,42E-03	Ces1a
13,648	3,88E-04	Ces1c
-1,984	1,44E-03	Ces1f (includes EG:100125372)
-2,425	4,01E-03	Ces2a (includes others)
-2,040	1,03E-02	Ces2a (includes others)
2,446	1,96E-02	CETN2
9,480	4,05E-05	CFB
-2,625	1,12E-02	CFD
-1,787	1,81E-02	CFH
-1,699	6,94E-04	CFI
-2,509	3,29E-03	CFL1
2,416	6,51E-03	CFLAR
-1,686	1,98E-02	CFP
-2,517	2,48E-02	CGNL1
-2,644	1,10E-02	CGREF1
1,852	1,12E-03	CH25H
-1,565	1,52E-02	CHAC1
1,842	1,85E-02	CHAC2
2,012	6,48E-04	CHAC2
-1,545	8,07E-03	CHADL
-1,650	1,37E-02	CHAF1A
2,371	2,04E-03	CHAF1B
-2,058	1,35E-02	CHAT
1,982	3,79E-03	CHCHD1
-1,725	3,04E-02	Chd1
-1,805	1,46E-03	CHD3
-1,621	2,38E-04	CHD4
-1,655	5,30E-03	CHD8
2,289	2,36E-04	CHGB
2,418	7,43E-04	CHI3L1
-4,646	1,58E-02	Chi3l3/Chi3l4
1,749	7,79E-03	CHIC1
-2,453	8,08E-04	CHIT1
-1,516	1,70E-02	CHM
1,775	3,37E-03	CHMP4A
2,253	3,66E-03	CHMP4A
2,226	1,50E-03	CHMP4A
2,363	6,68E-04	CHMP4A
2,864	2,55E-03	CHMP7
1,581	2,01E-02	CHRD
4,063	3,09E-03	CHRDL1
-7,146	4,03E-03	CHRNA5
-4,176	2,59E-03	CHRNA7
-1,537	7,65E-03	CHRND
-1,580	2,25E-03	CHRNE
-1,700	1,15E-02	CHST1
-1,701	1,03E-02	CHST12
-1,674	4,33E-03	CHST2
-2,476	1,48E-03	CHST8
-1,661	1,17E-02	CHSY1
-2,193	5,41E-03	CHTF18
-1,818	2,06E-02	CHTF8
1,530	3,76E-03	CIAO1
-3,068	1,54E-03	CIB2
-2,306	1,01E-03	CIB4
-1,935	9,94E-03	CIDEC
-2,660	3,85E-03	CILP
-1,510	1,62E-02	CINP
2,069	1,15E-02	CIRBP
-1,665	1,73E-03	CISH
5,359	9,70E-04	CITED2
2,036	4,47E-03	CITED4
-2,626	4,17E-03	CKAP2L
-2,242	7,18E-03	CKAP4
-1,854	9,16E-04	CKMT2
2,186	4,07E-04	CKS1B
1,580	1,49E-02	CKS2
-1,748	1,72E-02	CLASP1
-1,624	6,77E-03	CLASP2
-2,665	9,58E-03	CLCA1
-1,712	5,08E-03	Clca1/Clca2
-1,689	1,87E-02	Clca4
-1,755	1,68E-03	CLCN2
-2,131	6,99E-04	CLCN2
-1,626	2,18E-03	CLCN7
1,695	1,99E-03	CLCNKA
1,800	4,54E-03	CLDN1
-1,999	2,90E-02	CLDN11
-3,602	1,45E-02	CLDN22
1,876	2,94E-02	CLDN23
-1,594	1,32E-02	CLDN3
-2,546	6,70E-03	CLDND2
1,618	2,05E-03	CLEC12B
-1,708	9,65E-03	CLEC14A
-3,140	1,25E-02	CLEC2A
-3,919	7,41E-03	CLEC2A
-2,626	1,77E-03	CLEC2A
-3,855	2,88E-02	CLEC4A
-2,039	3,33E-03	Clec4a1
-7,542	1,25E-02	Clec4a2
-5,270	2,60E-03	Clec4a3
-3,186	2,21E-03	CLIC3
-1,652	1,83E-02	CLIC4
2,577	6,50E-03	CLINT1
2,145	1,22E-03	CLINT1
-1,651	1,74E-02	Clip1
1,546	8,49E-06	Clk4
-1,686	1,03E-02	CLOCK
1,553	8,62E-03	CLSPN
1,823	6,86E-04	CLTC
-1,758	4,30E-04	CLYBL
1,714	4,10E-03	CMBL
1,685	1,32E-03	CMC1 (includes EG:152100)
-2,073	2,83E-02	CMKLR1
3,144	1,13E-03	Cml5
1,697	1,86E-02	CMPK1
-2,535	3,24E-04	CMTM3
-1,754	6,74E-04	CMTM6
1,552	3,65E-03	CMYA5
-3,418	2,83E-02	CNDP1
-1,659	1,33E-02	CNDP2
-2,785	1,22E-02	CNGA1
-2,929	7,43E-04	CNIH2
1,937	4,67E-03	CNN3
2,812	3,88E-04	CNNM1
1,506	3,14E-03	CNO
-1,609	5,36E-03	CNOT6
-1,707	1,53E-02	CNOT6L
1,603	2,78E-02	CNOT8
-1,746	2,76E-03	CNPY3
-1,952	4,97E-03	CNRIP1
-1,932	1,91E-03	CNTLN
-2,020	2,05E-03	CNTLN
1,576	2,76E-02	CNTNAP1
-1,931	7,93E-04	CNTNAP4
-1,634	9,78E-03	CNTROB
-2,333	8,70E-04	COBLL1
1,531	1,35E-03	COG4 (includes EG:102339)
-1,824	7,71E-03	COL11A2
-2,225	6,26E-03	COL11A2
2,530	1,73E-03	COL12A1
-1,524	2,27E-02	COL14A1
-3,159	1,39E-03	COL15A1
-1,543	3,98E-03	COL16A1
-1,933	2,47E-02	COL17A1
2,729	9,30E-03	COL17A1
-2,102	1,56E-03	COL1A1
-2,118	3,46E-03	COL1A1
-1,738	6,90E-04	COL1A2
-1,915	5,95E-03	COL23A1
-2,213	1,80E-03	COL27A1
-1,560	2,70E-02	COL2A1 (includes EG:1280)
-1,789	2,59E-03	COL3A1
-2,153	4,08E-04	COL4A2
1,951	4,01E-03	COL4A3
1,799	7,47E-04	Col4a4
-3,229	1,79E-03	COL5A1
-1,757	1,20E-02	COL5A2
-1,619	3,01E-03	COL5A2
-2,771	3,43E-03	COL5A3
-1,590	1,04E-03	COL6A1
-2,496	6,56E-03	COL6A2
-3,828	8,67E-03	COL6A3
-1,693	1,36E-02	COL7A1
-4,043	6,08E-03	COL8A1
-2,490	9,95E-03	COL9A1
1,585	2,12E-02	COLQ
1,554	4,77E-03	COMMD10
-1,533	2,40E-03	COMMD4
1,754	4,79E-03	COMMD6
1,632	9,79E-03	COMMD8
-1,883	1,59E-03	COMP
1,960	7,48E-03	COQ10B
1,536	3,67E-03	COQ3
-1,515	1,48E-02	COQ4
-1,772	7,44E-03	CORIN
-3,922	5,68E-06	CORO1A
-2,387	3,92E-03	CORO1C
-2,530	5,76E-03	CORO2A
-3,364	4,81E-04	CORO2B
1,940	6,35E-03	COX11
2,345	6,49E-03	Cox16
1,815	8,75E-03	COX17 (includes EG:10063)
4,705	3,20E-04	COX4I2
2,145	7,46E-03	Cox8b
1,566	1,02E-02	CP
-3,453	6,36E-03	CPA5
-1,645	7,97E-03	CPEB1
-1,767	2,25E-02	CPLX1
3,046	1,76E-03	CPM
-1,849	4,13E-03	CPNE5
-3,123	2,55E-03	CPNE7
-3,638	1,64E-02	CPNE9
1,555	2,20E-02	CPOX
-1,548	7,62E-03	CPSF3
1,535	2,27E-02	CPSF6
-1,863	5,02E-04	CPT1A
-2,384	5,18E-03	CPT1B
-2,102	3,69E-03	CPXM1
-2,234	2,96E-03	CPZ
-1,752	9,05E-03	CRABP1
-3,477	2,70E-03	CRABP2
1,579	3,89E-03	Crct1
-1,705	2,02E-02	CREB5
-2,964	8,49E-03	CREBBP
1,872	3,09E-03	CREBZF
1,562	1,26E-02	Crem
-1,887	1,41E-03	CRIP2
-2,014	2,71E-02	CRK
2,521	1,88E-02	CRMP1
1,734	3,20E-03	CRNKL1
-1,709	4,80E-03	CRTAC1
-1,690	4,10E-03	CRTAP
-1,576	1,25E-02	Crtc1
-1,524	2,14E-03	CRTC3
2,454	1,47E-02	Crxos1 (includes others)
-1,516	1,82E-02	CRY2
-1,945	7,79E-03	CRYAA
-2,667	2,04E-03	CRYBA2
-1,861	1,14E-02	CRYBG3
-2,071	4,77E-03	Crygf
-1,925	8,56E-04	CSDC2
1,776	6,47E-03	CSF1 (includes EG:12977)
-3,522	1,28E-02	CSF1R
1,987	2,44E-02	CSF2
-1,520	8,95E-04	Csf2ra
-2,791	1,05E-02	CSF2RB
-3,101	1,05E-02	CSGALNACT1
1,505	6,87E-03	CSGALNACT2
-1,688	1,56E-02	Csn1s1
-1,739	5,33E-03	CSNK1E
-3,961	8,92E-03	Csnka2ip
2,146	1,26E-03	CSRNP2
-1,860	4,71E-03	CSRP1
1,829	2,34E-03	CSRP2
-1,858	8,65E-03	CSRP2BP
-4,104	1,24E-03	CSRP3
-2,858	2,91E-04	Cst12
-2,772	3,44E-03	CST8
-1,561	6,24E-03	CST9L
1,546	4,16E-03	CSTF2T
-1,557	3,47E-03	CTBP2
1,679	1,09E-02	CTDSP1
2,657	4,28E-04	CTGF
-1,609	5,97E-04	CTHRC1
-1,514	8,24E-04	CTNNA2
-1,648	1,74E-02	Ctnna3
-1,713	9,56E-03	CTNNAL1
-2,640	1,80E-02	CTNND2
-1,609	1,14E-02	CTPS
-2,641	2,56E-03	CTSE
1,792	5,39E-04	CTSK
-1,904	2,29E-03	CTSS
1,536	8,88E-03	Ctsz
2,168	1,30E-02	CTTNBP2
-1,699	1,79E-03	CTU1
1,749	2,26E-02	CTU1
-2,562	3,19E-03	CTXN1
-1,840	2,47E-03	CUBN
-1,601	3,06E-04	CUEDC2
1,905	1,51E-03	CUL4B
-1,697	1,13E-03	CUX1
-1,778	8,45E-03	CUX1
1,836	1,10E-02	CUX1
1,540	1,84E-02	CWC22
2,392	2,20E-04	CWC27 (includes EG:10283)
-1,582	3,12E-02	CWH43
1,909	2,28E-02	CX3CL1
20,498	1,54E-04	CXCL1
2,540	7,32E-03	CXCL10
20,674	8,79E-04	CXCL11
-5,842	1,51E-04	CXCL12 (includes EG:20315)
-5,446	1,10E-03	CXCL12 (includes EG:20315)
-1,652	4,67E-03	CXCL13
2,688	7,14E-04	CXCL14
2,054	2,78E-03	CXCL16
12,717	5,52E-04	CXCL2
26,376	1,20E-04	CXCL3
2,929	7,30E-03	CXCL9
1,825	5,24E-03	CXCR7
-2,248	5,52E-03	CXorf21
1,574	2,16E-02	CXorf23
1,831	5,41E-05	CXorf26
-1,521	7,58E-03	CXorf27
1,584	6,17E-03	CXorf40A/CXorf40B
-2,184	4,35E-03	CXorf49/CXorf49B
-1,612	1,32E-02	CXorf66
-1,549	3,21E-03	CXXC1
-1,741	7,77E-03	CXXC5
-2,277	2,22E-03	CYB561D1
-1,857	3,16E-04	CYB561D1
1,887	3,31E-03	CYB5A
-1,873	4,04E-04	CYB5R1
-1,512	1,04E-02	CYB5R3
2,340	2,95E-03	CYBA
1,560	7,96E-03	CYBASC3
-4,499	9,36E-03	CYBB
-2,961	1,20E-03	Cyfip2
-2,600	5,14E-04	CYGB
1,724	3,02E-03	Cyhr1
-1,941	1,25E-02	CYP11B1
-1,975	1,01E-02	CYP21A2
2,651	1,58E-03	CYP26B1
-2,294	3,85E-03	Cyp2ab1 (rat)
1,994	4,42E-03	Cyp2c29 (includes others)
-2,893	6,90E-03	Cyp2d1/Cyp2d5
-2,698	5,84E-03	Cyp2d1/Cyp2d5
-2,421	1,45E-02	Cyp2j12
-1,968	4,34E-03	CYP2J2
-2,090	3,20E-03	Cyp2j9
-1,861	1,50E-02	Cyp2j9
-2,008	3,81E-03	CYP2S1
-1,612	1,42E-02	CYP2U1
-2,695	3,08E-03	CYP46A1
-2,786	4,60E-03	CYP4F12
-2,057	1,87E-02	CYP4F2
3,316	8,57E-04	CYP7B1
2,401	4,73E-04	CYR61
-2,005	9,65E-04	CYTL1
-4,403	2,34E-03	CYTL1
-2,436	2,42E-02	CYYR1
-1,987	1,57E-03	D2HGDH
2,259	8,50E-05	DAAM2
-1,525	7,64E-03	DACT2
1,651	2,95E-02	DAGLA
-1,628	5,89E-03	DAK
-1,937	3,90E-03	DALRD3
1,737	5,11E-03	DAPK1
-2,192	2,67E-05	DAPK3
2,246	1,09E-02	DAPP1
2,928	1,92E-03	DAPP1
1,516	3,81E-03	DARS2
-1,661	9,51E-04	Dazap2
-3,087	9,33E-03	DBC1
-2,203	5,15E-04	DBN1
-1,970	8,11E-04	DBN1
-1,680	8,02E-03	DBNDD1
-1,518	1,95E-02	DBNDD2
-1,918	2,20E-03	DBNL
-1,591	4,60E-03	DBNL
1,750	4,60E-03	DBP
1,740	3,68E-03	DBR1 (includes EG:323746)
-1,623	1,03E-02	DCAF10
1,629	2,77E-03	DCAF13
1,996	6,71E-03	DCAF5
-1,773	7,15E-03	DCAF7
-1,747	9,93E-03	DCAF8
-2,697	2,03E-02	DCC
2,400	2,56E-02	DCK
-1,633	1,70E-02	DCLK2
2,327	4,08E-04	DCLK3
1,741	9,24E-03	DCN
-1,537	8,37E-03	DCP1B
-5,193	1,29E-02	DCT
-1,881	8,18E-03	DCTN1
-2,013	3,40E-03	DCTN4
-1,606	3,39E-04	DCX
-2,311	2,02E-02	DCX
-1,897	4,03E-03	DDC
-1,558	6,94E-03	DDHD2
-2,295	1,41E-03	DDI1 (includes EG:367012)
-1,537	1,96E-03	DDIT4L
-1,979	9,75E-04	DDX17
-1,762	5,11E-03	DDX18
-1,502	1,14E-03	DDX19B
-1,645	4,04E-03	DDX31
-1,613	2,02E-02	DDX39A
-1,943	1,03E-03	DDX39B
-2,053	9,73E-04	DDX3X
-1,671	1,20E-02	DDX58
1,699	2,46E-03	DECR1
1,687	2,20E-02	DECR2
-1,858	1,09E-03	DEF8
-1,893	2,75E-02	Defa (includes others)
-2,502	9,96E-03	Defa3 (includes others)
-1,779	8,79E-04	DEFB103A/DEFB103B
-1,534	2,48E-02	DEFB109
-3,223	1,32E-02	Defb11
-1,793	1,74E-02	DEFB116
-1,883	9,03E-04	DEFB119
-2,070	1,73E-02	DEFB129
-1,528	1,60E-02	DEFB130/LOC100133267
-2,062	1,88E-02	Defb19
-2,461	9,02E-04	Defb45
1,553	6,05E-04	DEK
2,067	9,35E-03	DEM1
1,859	1,34E-02	DENND2D
1,564	2,11E-03	DENND4B
-1,719	1,33E-02	DEPDC1B
-1,621	1,91E-02	Deptor
1,969	7,33E-03	DERL1
1,746	5,76E-04	DES
-1,649	2,15E-03	DET1 (includes EG:308775)
-1,977	1,42E-02	DFNA5
-2,026	6,47E-03	DGAT1
-3,052	2,78E-02	DGCR8
1,556	5,26E-03	DGKA
-1,662	6,48E-03	DGKD
-1,939	5,92E-03	DGKE
1,688	1,26E-03	DGUOK
1,756	2,16E-04	DHCR24
-1,870	3,06E-03	DHH
-2,314	1,56E-03	DHH
-1,709	1,09E-03	Dhrs11
-2,882	1,15E-04	DHRS4
1,601	7,97E-05	DHRS7
1,885	1,17E-02	DIEXF
-1,637	6,31E-03	DIO1
2,078	8,07E-03	DIO3
-1,559	2,81E-02	DIP2C
-2,746	2,16E-02	DIRAS1
-2,226	3,64E-03	DKC1
-2,443	2,99E-03	DKK1
-2,018	7,57E-03	Dlec1
-2,862	4,15E-03	DLGAP3
-1,618	1,05E-02	DLK1
-2,280	9,71E-03	DLL4
-2,084	1,38E-02	DMBX1
4,912	6,00E-03	DMKN
-1,675	4,79E-03	DMRT1
-1,748	1,97E-02	DMRTA2
-2,543	3,28E-03	DMRTB1
-1,836	2,11E-03	DMRTC1/DMRTC1B
-2,212	6,75E-03	Dmrtc1b
-2,404	1,60E-02	Dmrtc1b
-1,505	6,33E-03	Dmrtc1c1/Dmrtc1c2
-1,570	2,07E-03	DMRTC2
1,698	3,37E-03	DMTF1
-1,759	7,32E-03	DMXL2
-1,651	6,55E-03	DNAAF1
-2,702	4,47E-03	DNAH1
-2,005	6,15E-03	DNAH10
-2,135	6,71E-03	DNAH11
-2,812	6,67E-03	DNAH17
-2,825	8,53E-03	DNAH17
-2,479	7,31E-04	DNAH2
-2,229	5,65E-03	DNAH6
-1,933	6,65E-03	DNAH7
-2,378	1,20E-03	DNAH8
-2,927	5,07E-03	DNAH8
-1,621	1,03E-02	DNAH9
-4,011	1,06E-03	Dnahc3l
-1,661	1,23E-02	DNAI1
-1,527	1,75E-03	DNAI2
1,521	1,60E-02	DNAJA1
1,619	1,97E-02	DNAJA2
-1,718	1,15E-02	DNAJA3
-1,539	2,65E-02	DNAJB1
-1,536	1,19E-02	DNAJB5
-3,048	2,70E-02	DNAJB8
-1,938	2,97E-03	DNAJC11
1,666	3,77E-03	DNAJC12
1,749	1,25E-03	DNAJC21
1,576	1,27E-02	DNAJC24
2,113	6,46E-03	DNAJC5
-1,865	1,75E-02	DNAJC5B
-1,866	3,37E-03	DNAJC5G
2,337	2,93E-03	DNAJC9
-1,796	1,09E-02	DNASE1L3
-2,337	6,16E-03	DNER
-1,911	4,62E-04	DNHD1
-1,729	1,20E-02	DNHD1
-1,562	6,39E-03	DNLZ
-1,769	2,35E-03	DNM2
-1,734	4,29E-03	DNMBP
-2,309	1,08E-02	DNMT3A
2,065	3,50E-03	DNTTIP2
-2,055	1,32E-03	DOC2A
4,056	6,21E-04	DOC2B
-2,200	2,33E-02	DOCK10
-2,200	5,52E-03	DOCK8
1,702	3,82E-03	DOHH
-1,711	1,65E-02	DOK7
-1,667	1,58E-02	DPCD
-1,541	2,53E-03	DPEP2
-1,651	1,11E-03	DPEP3
1,501	7,15E-04	DPF1
-1,502	7,51E-03	DPH1
-1,608	1,09E-02	DPH1
-1,951	3,81E-03	DPH3
1,582	3,12E-02	DPM1 (includes EG:13480)
-1,767	4,59E-04	DPP9
-2,178	1,73E-02	DPT
1,677	1,13E-03	DPY30
-2,219	2,81E-02	DPYS
1,900	1,75E-02	DPYSL2
-1,580	1,68E-02	DPYSL3
1,670	7,83E-03	DPYSL4
-1,586	5,42E-03	DPYSL5
-1,604	1,88E-02	DRAP1
-2,315	6,49E-03	DRD2
-3,552	2,61E-03	DRD2
1,674	4,61E-03	DRGX
-1,893	2,50E-03	DSCR3
2,140	4,87E-03	DSCR3
-1,758	7,11E-03	DSCR6
-3,447	7,24E-04	DSG2
-3,239	2,55E-03	DSP
2,478	2,40E-03	DTWD1
-1,530	2,74E-02	DTX3L
3,491	2,53E-03	DUOX2
-1,809	1,83E-02	DUPD1
1,525	5,16E-03	DUS2L
-1,679	3,50E-03	DUS3L
-1,917	4,36E-05	Dusp13 (rat)
-3,120	2,38E-04	DUSP14
-2,611	7,61E-04	DUSP15
-2,037	8,24E-03	DUSP18
-1,860	5,15E-03	DUSP3
-1,850	2,89E-02	DUSP4
1,654	4,23E-03	DUSP5
1,810	3,41E-03	DUSP6
-1,553	8,03E-03	DUSP9
1,767	5,28E-03	Duxbl (includes others)
-1,602	1,51E-03	DYDC1
-1,741	7,50E-03	DYNC1I1
-2,080	1,55E-02	DYNC2H1
-1,508	4,09E-03	DYRK1B
1,799	5,60E-03	DYRK2
1,504	8,62E-03	DYRK2
-1,662	6,06E-03	DYSF
-1,552	1,13E-02	DZANK1
-1,619	3,32E-06	DZIP1
-1,572	1,60E-02	E2F1
-1,821	4,89E-03	E2F8
1,763	7,93E-03	EAF1 (includes EG:306261)
1,667	1,48E-02	EARS2
-1,991	3,59E-03	EBF1
5,166	1,07E-03	EBI3
1,646	4,04E-03	ECE1
-4,389	6,98E-04	ECEL1
1,653	2,56E-04	Echdc3
1,768	1,62E-03	ECHS1
-1,568	5,32E-03	EDEM3
2,893	1,62E-04	EDN1
1,740	2,80E-02	EDNRA
1,653	1,13E-02	EED
1,815	6,14E-03	Eef1a1
1,654	1,69E-03	EEF1E1
-2,079	1,83E-03	EEF2K
-2,853	8,64E-04	EFCAB3
-2,175	1,63E-02	EFCAB5
-2,359	7,83E-04	EFCAB6
-2,175	1,44E-03	EFCAB8
-2,105	3,91E-03	EFCAB8
-2,273	2,65E-03	EFCAB9
2,027	7,09E-03	EFEMP2
-1,853	1,89E-03	EFHC1
2,365	4,02E-03	EFNA1
-1,815	5,75E-03	EFNA2
-1,918	2,44E-03	EFNB3
2,616	3,03E-03	EG215974
1,729	8,91E-03	EG227061
1,944	8,66E-03	EG433184/LOC675602
2,269	3,36E-03	EG433184/LOC675602
1,548	1,10E-02	EG434168
1,878	1,55E-02	EG545741
2,073	4,30E-03	EG622236
1,529	2,91E-02	EG622727
1,681	1,90E-02	EG666340
2,460	1,54E-03	EG666342
-2,281	7,60E-04	EGF (includes EG:13645)
2,422	2,12E-04	EGLN1
-1,906	9,25E-03	EGLN2
5,492	6,87E-05	EGLN3
4,149	4,85E-04	EGR1
-1,652	4,18E-04	EHBP1
-1,571	9,02E-03	EHD1
-1,583	1,93E-03	EHD4
-1,574	1,82E-02	EHMT2
1,559	6,67E-03	EIF1AX
2,061	7,34E-03	EIF1AX
1,914	2,81E-03	EIF1AY
1,637	2,14E-03	EIF2C1
-1,658	5,63E-03	EIF2C2
1,573	8,30E-03	EIF2S3
1,646	9,90E-04	EIF2S3
2,189	1,52E-03	EIF3E
3,776	5,95E-03	EIF3H
-1,537	1,65E-02	Eif3s6ip
2,537	8,62E-03	EIF4A2
1,505	7,63E-03	EIF4B
2,280	3,02E-03	EIF4B
2,596	6,08E-05	EIF4E3
2,476	1,61E-03	EIF4E3
1,562	9,50E-03	ELAC1
1,761	2,04E-02	ELAVL4
-2,119	2,68E-03	ELF2
1,913	3,93E-04	ELF3
-1,817	8,25E-04	ELFN2
-2,231	2,55E-02	ELK3
1,648	4,31E-03	ELL
-1,622	5,46E-03	ELMO2
-2,484	1,13E-03	ELMOD3
-2,524	7,09E-04	ELOVL2
-1,941	6,33E-03	ELOVL5
-2,442	2,51E-02	ELOVL7
1,861	5,55E-03	ELP2
-2,077	8,04E-03	ELTD1
2,245	2,86E-03	EMB
1,617	8,19E-03	EMD
-1,603	1,12E-02	EME1
-1,995	3,71E-04	EME2
-3,167	7,29E-04	EMID1
4,602	6,96E-04	EMILIN1
4,324	1,10E-03	EMILIN1
-1,870	1,69E-03	EMILIN3
-2,017	3,37E-03	Eml1
2,021	1,63E-03	EMP2
-1,863	3,92E-03	EMP3
-3,256	7,19E-04	EMR1
-2,043	1,47E-02	EMX1
-2,077	9,59E-03	ENG
1,531	1,03E-02	ENO1
1,519	1,76E-02	ENO1
9,245	3,09E-04	ENO2
3,595	4,03E-06	ENO2
-2,206	1,45E-03	ENO4
2,209	1,17E-02	ENPEP
1,609	2,17E-03	ENPP1
1,863	1,10E-02	ENPP4
-1,681	1,24E-02	ENTHD1
-2,007	8,09E-03	ENTPD1
1,692	7,16E-03	ENTPD2
-1,799	4,70E-03	ENTPD3
-1,627	2,55E-02	EP400
1,919	4,58E-03	EPB41
-2,129	7,77E-04	EPB41L1
-1,721	1,02E-03	EPB41L3
-1,813	3,31E-03	EPB41L3
-1,584	5,97E-03	EPB41L4B
1,690	3,49E-03	EPC1
-1,503	6,27E-03	EPHA1
1,751	4,55E-03	EPHA2
2,727	8,18E-03	EPHA4
-1,860	2,87E-03	EPHB6
-2,435	4,97E-03	EPHX1
-1,861	5,20E-03	EPS8
2,274	2,60E-02	EPS8L2
-2,111	1,22E-04	ERAL1
1,631	2,45E-02	ERAP1
-1,607	4,83E-03	ERBB2
-2,124	7,09E-03	ERBB2
1,557	7,94E-03	ERCC3
-1,568	6,59E-03	ERF
-2,150	1,23E-02	ERG
-1,628	2,49E-03	ERG
-1,911	5,23E-04	ERI3
2,381	1,54E-03	ERMP1
6,361	7,49E-04	ERO1L
-1,730	2,15E-03	ERP29
1,736	7,25E-03	ERP44
2,124	4,00E-03	ERRFI1
2,351	5,69E-03	ESAM
1,604	1,27E-02	ESF1
-1,753	6,87E-04	ESPL1
-1,696	6,36E-03	ESPN
-1,822	3,25E-03	ESPN
-1,500	1,76E-02	ESRP1
1,637	2,44E-03	ETAA1
1,679	9,39E-03	ETAA1
1,672	2,01E-05	ETFB
-1,530	8,05E-03	ETHE1
-1,683	7,91E-03	ETS2
-1,525	9,45E-03	ETV3
-2,393	1,45E-03	EVC
-1,817	2,10E-03	EVL
-2,332	2,64E-02	EVPL
-1,888	2,51E-02	EVX2
-1,599	1,28E-02	EXOC2
-1,527	2,41E-03	EXOC3L1
2,883	1,37E-03	EXOC3L4
-2,253	3,06E-03	EXOC4
-1,929	7,46E-03	Exoc6b
-2,058	6,06E-04	Exoc6b
-1,941	1,13E-02	EXOC8
2,241	1,20E-03	EXOSC3
2,133	1,05E-03	EXOSC7
2,002	5,30E-04	Expi
1,600	2,38E-04	EXT2
1,776	1,36E-02	EXTL1
-1,726	2,93E-02	EYA3
-4,681	1,07E-02	EYA4
1,845	1,59E-03	EZH1
-2,599	5,99E-03	F10
1,914	2,21E-02	F11
-2,413	1,61E-02	F2R
-2,485	3,08E-02	F7
-2,088	1,78E-02	F8
-1,775	3,10E-04	FA2H
-1,847	1,07E-02	FA2H
-1,533	1,68E-03	FAAH
-2,140	2,65E-02	FABP12
1,581	2,07E-02	FABP3
-2,499	1,22E-03	FADS3
-1,525	2,28E-02	FADS6
1,523	2,31E-03	FAF2
-1,753	1,69E-03	FAIM3
2,012	4,91E-03	FAM100B
-2,529	4,75E-03	FAM101A
-3,515	2,37E-04	FAM102B
1,758	2,43E-03	FAM103A1
1,620	2,34E-02	FAM104A
-2,102	1,86E-03	FAM107A
1,514	8,19E-03	FAM107B
-1,542	1,06E-03	FAM108A1
-1,591	3,85E-03	FAM111A
-1,758	1,10E-02	FAM113B
-1,511	9,79E-05	FAM116B
1,682	8,52E-03	FAM117A
1,983	5,35E-03	FAM117B
1,507	1,38E-02	FAM117B
1,586	1,27E-02	FAM120C
-1,827	1,24E-02	FAM123A
-1,768	8,82E-03	FAM123B
-2,815	1,05E-02	FAM125B
1,734	2,66E-02	FAM129A
3,075	3,40E-03	FAM129A
-1,680	2,32E-02	FAM129C
-1,821	1,29E-02	FAM132B
-2,592	3,67E-04	FAM134B
-1,830	1,05E-02	FAM13B
-1,766	5,13E-03	FAM151A
-2,252	3,52E-03	FAM154A
-1,866	2,77E-02	FAM154A
1,963	7,18E-03	FAM159B
-1,578	1,18E-02	FAM160B2
-2,377	4,37E-04	FAM161A
-2,208	1,09E-02	FAM161A
-5,534	1,36E-02	FAM162A
3,172	3,58E-03	FAM162A
-1,978	3,35E-03	FAM163B
-1,982	7,18E-03	FAM164C
-3,474	7,32E-04	FAM166A
-2,406	7,73E-04	FAM168A
-2,397	2,14E-03	FAM168B
1,683	4,35E-03	FAM169A
-2,274	9,82E-03	FAM171B
-1,816	3,24E-03	FAM172A
2,371	1,18E-02	FAM174A
1,722	1,40E-02	FAM175B
-1,824	5,02E-05	FAM178B
-1,651	3,04E-02	FAM184A
-3,316	2,46E-02	FAM187B
-3,328	7,43E-04	FAM187B
-1,743	6,32E-04	FAM188B
1,806	4,94E-03	FAM189A2
1,885	1,64E-02	Fam18b2
2,318	4,95E-03	Fam18b2
-1,585	3,86E-03	FAM194A
1,900	7,24E-04	FAM195A
-2,290	7,61E-03	FAM198B
-2,216	2,55E-03	FAM20B
2,740	1,41E-03	FAM20C
-1,880	6,82E-03	FAM22F/FAM22G
-2,362	1,48E-02	FAM24A
1,748	3,61E-03	FAM32A
1,827	1,70E-02	FAM43A
3,050	6,75E-03	FAM43A
1,568	2,24E-02	FAM46A
-2,066	3,80E-04	FAM46B
1,777	6,02E-03	FAM49A
1,566	1,66E-02	FAM49B
1,767	1,30E-02	FAM50A
-2,038	8,43E-04	FAM50B
2,269	4,20E-03	FAM57B
1,883	1,69E-02	FAM5C
2,715	2,72E-04	FAM63B
1,917	2,11E-02	FAM65B
-2,408	8,83E-03	FAM70A
10,176	3,49E-04	FAM70B
-1,672	6,56E-04	FAM71E1
-2,734	1,55E-03	FAM71F1
-3,625	4,47E-04	FAM75A5 (includes others)
-4,228	3,28E-03	FAM75A5 (includes others)
-1,681	2,07E-02	FAM75D1
1,694	5,57E-03	FAM76A
-6,738	1,46E-02	FAM81A
1,587	1,18E-02	FAM82B
-1,536	2,61E-02	FAM83B
-2,566	1,44E-02	FAM83E
-1,506	1,76E-03	FAM84A
12,858	1,85E-03	FAM89A
10,746	2,46E-04	FAM89A
-2,121	2,23E-03	FAM89B
-2,061	1,37E-03	FAM8A1
1,976	9,26E-04	FAM96A
1,725	3,59E-03	FAM96B
-1,710	3,19E-03	FANCA
-1,707	2,29E-02	FANCD2
-1,657	1,60E-02	FANCF
-1,836	1,09E-02	Fanci
-2,026	2,81E-02	FANCM
-2,398	1,21E-03	FAP
2,508	1,91E-03	FAS
6,755	1,24E-03	FAS
-1,605	1,59E-03	FBF1
1,716	1,59E-04	FBLIM1
-2,221	5,61E-03	FBLN1
-3,006	1,90E-03	FBLN2
-3,604	6,06E-03	FBLN5
-2,479	8,52E-04	FBN1
-2,343	2,61E-04	Fbn2
2,813	9,50E-03	Fbxl13
1,573	9,46E-04	FBXL4
1,605	2,83E-02	FBXO3
1,584	4,53E-04	FBXO30
-2,617	9,88E-04	FBXO39
-1,530	2,18E-03	FBXO44
-2,035	1,85E-02	Fbxw10
-3,366	3,11E-04	FCER1G
-2,912	1,10E-03	FCER1G
-3,011	1,11E-02	Fcgbp
-1,895	2,54E-03	Fcgbpl1
-2,461	4,10E-03	FCGR1A
-3,243	9,70E-04	FCGR1A
-1,613	4,03E-05	FCGR2A
4,103	3,76E-04	FCGR2B
-2,056	1,83E-02	FCGR3A
2,350	1,45E-03	FCGRT
1,934	2,32E-02	FCHSD2
-4,604	1,24E-02	FCN1
-5,934	2,47E-03	Fcrls
-1,674	2,54E-03	FDXR
1,728	1,87E-03	FEM1C
-1,713	2,60E-03	FER
2,020	2,03E-03	FERMT3
-2,231	4,03E-05	FES
-1,926	1,27E-02	FEZ2
-2,274	4,53E-04	FGD2
-1,645	2,13E-02	FGD3
1,528	1,90E-03	FGD4
-1,530	2,33E-02	FGF1
-3,022	2,22E-03	FGF18
-2,629	2,03E-04	FGF21
2,302	2,75E-03	FGFBP3
1,633	2,55E-02	FGG
1,917	2,27E-03	FGR
-1,506	6,02E-03	FHAD1
1,829	1,12E-02	FHDC1
-1,571	1,75E-02	FHIT
-2,064	2,07E-03	FHL1 (includes EG:14199)
-2,757	2,96E-03	FHL1 (includes EG:14199)
-1,570	9,47E-03	FHL3
-2,819	4,65E-03	FHL5
-2,385	5,35E-03	FIBIN
-1,616	5,76E-03	FIG4
1,990	4,45E-03	FILIP1
1,784	7,18E-03	FIP1L1
-1,930	1,70E-03	FIS1 (includes EG:288584)
-2,233	2,67E-03	FIZ1
-2,220	7,72E-04	FIZ1
2,056	6,59E-04	FKBP9
1,657	7,25E-03	FLCN
-1,504	2,71E-02	FLNA
-2,855	1,73E-02	FLT3
-3,224	1,07E-02	FLT3
-2,945	7,89E-03	FLT4
-2,042	6,94E-04	FLT4
-1,981	5,31E-03	FMO2
-2,862	3,86E-04	FMO5
-2,895	3,04E-02	FN1
1,609	2,44E-03	FNBP1
-1,692	2,77E-03	FNBP1L
1,524	2,05E-02	FNDC3A
-2,842	6,75E-04	FNDC5
-1,686	2,21E-04	FNIP2
1,879	5,07E-03	FOLR1
1,580	3,58E-03	FOPNL
2,807	1,37E-03	FOS
2,074	5,08E-03	FOSL1
3,391	1,58E-03	FOXA2
1,527	2,31E-02	FOXB1
-2,444	4,79E-03	FOXE1
1,571	3,07E-03	FOXJ2
-1,715	2,64E-02	FOXK2
-1,865	4,27E-03	FOXM1
-2,345	2,60E-03	FOXM1
-1,717	1,67E-03	FOXN4
1,690	1,05E-02	FOXO3
-1,892	1,41E-03	FOXO6
-1,583	2,03E-02	FOXRED1
1,597	2,27E-02	FPGT
-2,187	1,05E-02	FRG2 (includes others)
-1,830	2,27E-02	FRG2 (includes others)
-2,389	7,46E-03	FRMD1
-1,852	3,69E-03	FRMD4A
-1,626	1,62E-03	FRYL
4,983	4,91E-03	FRZB
-3,503	7,70E-03	FSCB
-2,342	1,00E-02	Fsip2
-2,092	5,73E-03	Fsip2
-1,733	1,38E-02	Fsip2-ps1
-1,524	1,55E-02	FST
-2,180	2,34E-04	FSTL1
1,802	2,48E-02	FSTL3
1,903	1,96E-03	FSTL3
-2,912	3,57E-03	FTMT
-1,815	2,50E-03	FTO
-2,904	2,59E-03	FUNDC2
-2,162	4,20E-03	FUNDC2
-1,503	1,28E-02	FUS
-1,726	2,92E-02	FUT11
-3,233	2,48E-02	FUT4
[truncated: 4,019 more rows]

## Sheet: BPA 10 nM D14
Fold Change	p-value	Symbol
2,035	1,35E-02	1110025L11Rik (includes others)
-2,724	3,54E-04	1700008P20Rik
1,724	6,77E-04	1700011A15Rik
-2,788	5,46E-03	1700012A03Rik
-1,981	3,21E-04	1700015G11Rik
1,521	9,81E-03	1700029P11Rik
-1,636	3,38E-05	1700045I19Rik
-1,540	4,97E-03	1700074P13Rik
-2,258	7,59E-04	2210010C04Rik
2,786	6,78E-03	4930502E18Rik
1,884	4,10E-03	4930519G04Rik
-2,605	9,09E-03	4930549C01Rik
1,681	3,16E-03	4932415M13Rik (includes others)
-3,283	6,92E-03	4933402E13Rik
-2,247	6,81E-03	4933403O03Rik/Dux
-1,703	4,27E-03	4933403O03Rik/Dux
-2,203	1,25E-03	7420426K07Rik (includes others)
-1,735	6,87E-03	8030411F24Rik
-1,841	7,45E-04	A2M
-1,772	4,88E-03	AA926063
-1,798	1,35E-03	AATF
1,894	1,25E-03	Abca17
1,510	1,35E-03	ABCA7
-2,234	6,76E-03	ABCC1
3,396	2,32E-04	ABCC1
2,010	1,28E-02	Abcg3
1,626	2,28E-04	Abcg3
-2,300	1,63E-03	ABHD16B
-1,937	1,89E-04	ABHD4
1,551	6,55E-03	ABL2
2,932	1,53E-03	ACACA
-1,606	5,08E-04	ACAT2
1,572	4,25E-03	ACIN1
2,112	1,18E-02	ACN9 (includes EG:362323)
-2,359	5,00E-05	Acot1
-1,552	1,07E-02	ACOT12
-1,815	8,46E-05	ACOT4
-1,561	4,36E-03	ACP2
-1,607	3,80E-03	ACSBG1
-1,528	8,32E-04	ACSM2A
-1,894	7,90E-03	ACTA2
-1,986	4,20E-05	ACTG2
-2,042	1,84E-04	ACTG2
-1,668	3,03E-03	ACTL9
-1,619	1,09E-03	ACY3
1,632	1,36E-04	Adad2
3,226	6,41E-03	ADAM10
1,528	1,22E-03	ADAM23
-1,922	1,02E-03	ADAM6
-2,034	7,39E-04	ADAM9
1,697	1,30E-02	Adamts17
2,947	3,17E-03	ADAR
-1,882	1,10E-02	ADAT1
1,712	9,30E-03	ADCY6
4,966	8,80E-03	ADCY9
1,613	7,21E-04	ADD1
1,516	1,68E-03	ADORA2A
3,194	9,99E-03	AF366264 (includes others)
1,882	3,73E-04	AGBL3
1,868	6,51E-03	AGPAT5
1,916	6,78E-03	AGPS
-1,630	1,54E-03	AGT
2,548	2,90E-04	AHNAK
1,514	1,37E-02	AHNAK2
-1,999	4,52E-03	AHSP
-1,655	2,17E-03	AK7
2,623	9,69E-04	AKAP9
-1,509	4,46E-03	Akr1b7
-1,563	6,55E-03	Akr1c12/Akr1c13
-2,261	1,22E-03	AKR1CL1
-1,558	6,61E-04	ALAS1
-2,288	1,27E-02	ALDH7A1
-1,974	1,65E-03	ALDOC
1,519	4,62E-04	ALKBH8
2,090	2,37E-03	ALPK1
-1,645	5,72E-03	ALX3
2,983	4,77E-06	AMBRA1
1,557	9,61E-03	AMY2A
-2,045	8,66E-05	ANGPTL1
-1,889	1,84E-03	ANGPTL2
1,744	2,50E-03	ANKRD16
2,081	2,37E-04	ANKRD28
1,828	1,10E-03	ANKRD37
-1,536	8,70E-04	ANKRD40
-2,543	6,41E-03	ANKRD53
-1,538	5,46E-04	ANO1
-1,608	7,37E-03	ANP32B
-2,091	7,20E-04	ANXA1
1,533	1,01E-03	AP1M1
-1,875	8,09E-03	AP2M1
1,603	2,78E-03	APAF1
1,948	3,90E-03	APBB2
-3,244	1,64E-03	APOB
-1,536	8,22E-03	APOC1
-2,617	3,47E-03	AQP2
-1,619	1,98E-04	ARC
1,702	9,17E-03	ARFGAP2
1,629	6,22E-03	ARG1
-1,749	6,31E-04	ARHGAP18
1,707	4,59E-04	ARHGAP23
1,966	1,86E-04	ARHGAP35
-2,677	1,07E-03	ARHGAP8/PRR5-ARHGAP8
1,741	8,41E-04	ARHGEF17
-1,763	2,28E-03	ARHGEF26
2,240	1,38E-03	ARHGEF3
-2,287	6,30E-03	ARHGEF37
-1,583	6,40E-03	ARMCX2
-2,512	1,50E-03	ARNT2
-2,098	3,56E-03	ARPP21
-1,854	1,32E-02	ARPP21
7,365	1,40E-04	ASPH
-2,266	2,02E-03	ASPN
1,750	3,35E-03	ATE1 (includes EG:100037311)
1,912	9,04E-05	ATF2
1,881	5,32E-04	ATF6
1,549	4,61E-05	ATF6
1,804	3,30E-03	ATG2B
-1,596	1,05E-02	ATMIN
-1,631	7,11E-04	ATN1
1,599	6,05E-06	ATOH8
-1,861	7,25E-04	ATP10D
2,083	6,90E-03	ATP11B
1,626	1,37E-02	ATP13A2
-1,889	7,06E-03	ATP1B2
-1,645	5,37E-04	ATP2A2
-1,879	3,26E-03	ATP5E
-1,751	7,81E-04	Atp5h (includes EG:641434)
1,574	1,21E-02	ATP6V1C2
1,683	2,40E-03	ATP6V1D (includes EG:299159)
1,637	8,30E-04	ATP9B
1,603	1,46E-03	ATPAF1
2,493	6,22E-03	ATR
2,109	7,97E-03	ATXN1L
1,526	1,12E-02	AU022751
-1,524	2,05E-04	AURKAIP1
1,972	1,86E-03	Auts2
2,349	1,02E-03	Auts2
-1,717	4,39E-04	AVP
-1,713	9,94E-03	AVPI1
-1,882	1,29E-02	B3GALT2
-1,560	5,92E-03	B3GALT6
-3,213	5,21E-04	BARX1
-3,274	1,43E-02	BATF
1,944	3,15E-03	BAZ2A
1,628	7,67E-04	BBS1
-1,894	4,67E-04	BCAT2
2,178	9,12E-05	BCDIN3D
-1,833	1,16E-02	BCL10
-2,264	7,54E-03	BCL11A
1,575	8,20E-03	BCL2L1
2,649	2,56E-03	BCL2L1
-1,688	1,51E-03	BEND5
3,268	8,34E-05	BEST2
-2,835	1,27E-02	BHMT2
1,811	2,06E-03	BIRC6
-1,792	8,81E-03	BMP6
1,599	4,16E-05	BTBD7
-1,826	1,11E-03	BTD
-1,652	2,60E-03	BTN3A3
-3,452	9,69E-04	C10orf10
-3,331	1,24E-03	C10orf120
1,606	1,26E-03	C10orf2
-1,502	5,43E-03	C10orf46
-1,529	4,90E-04	C11orf52
-1,705	1,12E-02	C11orf73
1,790	1,04E-02	C11orf80
1,840	3,28E-03	C11orf9
-1,751	4,12E-04	C12orf45
1,582	2,52E-03	C12orf49
1,793	5,06E-03	C12orf51
3,367	9,45E-03	C12orf55
-1,540	6,27E-03	C12orf73
1,746	4,01E-03	C130060K24Rik
2,495	1,10E-02	C14orf101
2,116	8,35E-03	C14orf38
2,149	1,90E-03	C15orf41
-2,166	2,82E-03	C17orf46
1,608	1,12E-02	C17orf56
1,725	1,25E-02	C18orf45
-1,720	2,57E-04	C18orf55
1,598	4,18E-03	C19orf26
-1,537	7,38E-04	C19orf53
1,728	8,72E-04	C1orf135
1,642	2,33E-03	C1orf63
-2,118	5,60E-04	C1orf65
-1,830	1,07E-02	C1QBP
-1,633	5,42E-03	C1QTNF1
-1,555	2,56E-03	C1QTNF5
-1,657	1,13E-02	C1qtnf6
-2,062	6,24E-07	C1R
-1,629	6,70E-04	C1S
2,248	2,37E-03	C20orf191
-1,753	9,56E-04	C2orf29
-1,637	5,06E-05	C2orf40
-2,313	1,38E-03	C2orf51
1,700	2,42E-03	C2orf62
-2,123	4,56E-03	C2orf73
-5,745	5,85E-06	C3
-2,372	8,65E-03	C3orf18
2,438	4,55E-03	C3orf25
-1,629	7,60E-04	C3orf32
1,790	1,10E-03	C3orf70
1,836	1,52E-06	C4orf29
-2,488	4,28E-04	C4orf49
-1,797	8,79E-05	C4orf52
2,141	4,88E-03	C5orf42
1,724	9,19E-03	C5orf48
-1,944	3,52E-05	C6orf141
1,615	5,05E-03	C6orf27
-1,766	2,90E-04	C7orf25
-2,236	1,12E-03	C7orf31
-1,547	5,25E-03	C7orf36
-1,808	2,83E-03	C7orf47
1,609	7,57E-03	C7orf72
-1,705	5,25E-03	C8orf76
-1,692	1,37E-04	C8orf82
-1,714	2,52E-03	C8orf85
1,898	1,07E-02	C9orf116
-1,733	9,06E-04	C9orf9
2,264	1,70E-03	C9orf91
-1,691	6,91E-04	CA2
1,682	1,17E-03	CABLES2
-2,436	1,99E-04	CABS1
-1,965	2,23E-03	CACNA1F
1,646	6,29E-03	CACNB4
-1,523	1,12E-02	CALCOCO1
1,838	3,05E-03	Calu
1,786	8,01E-04	CAMK1D
1,559	1,24E-02	CAMK2D
1,764	1,42E-02	CAMSAP2
1,666	1,56E-03	CAP1
2,447	1,40E-03	CAPN5
2,056	1,40E-02	CAPN5
-1,761	1,15E-03	CAPN6
3,695	1,42E-02	CAPN8
3,065	1,28E-02	CAPNS2
1,611	1,11E-02	CARD10
-1,567	1,47E-03	CARHSP1
1,501	6,73E-03	CASC3
-1,640	4,61E-03	CASP1
1,565	1,43E-03	CATSPER3
1,764	5,85E-03	CATSPER4
1,768	2,18E-04	CATSPERG
-1,903	1,90E-03	CAV1
-1,768	4,66E-05	CAV2
1,516	5,45E-03	CBFA2T3
-1,578	4,36E-03	CBX8
-1,635	8,04E-06	CCDC125
1,501	1,71E-03	CCDC134
2,057	4,32E-03	CCDC15
1,793	4,41E-03	CCDC150
1,507	1,43E-02	CCDC166
-1,676	1,27E-02	CCDC167
-1,538	6,57E-03	CCDC43
1,535	7,09E-03	CCDC6
-1,552	7,51E-03	Ccdc69
-1,694	2,35E-04	CCDC80
-1,924	6,56E-03	CCK
-1,778	3,75E-04	CCL13
4,462	1,02E-02	CCL2
-2,072	2,62E-03	CCL5
1,828	2,24E-03	CCND2
1,973	3,81E-03	CCNG2
1,898	6,28E-05	CCNL1
1,903	1,95E-04	CCNL2
1,543	2,41E-03	CCNT2
-2,169	9,94E-03	CCR8
2,295	2,73E-03	CCR9
-1,573	1,64E-04	CCT6A
-1,795	4,54E-03	CD248
-2,078	1,33E-03	Cd24a
-2,249	1,11E-02	CD5
-1,725	8,63E-05	CD53
-2,283	8,53E-05	CD70
2,070	9,01E-04	CD74
-1,708	6,45E-03	CD93
2,406	8,58E-05	CD99L2
1,656	1,07E-02	CDAN1
-1,618	9,69E-05	CDC42EP5
1,611	5,81E-03	CDC45
-1,579	3,15E-03	CDH11
-1,644	3,62E-04	CDH13
2,630	1,45E-03	CDK12
1,579	4,90E-03	CDK17
-2,037	1,11E-04	CDK2AP1
1,519	3,62E-03	CDKL3
-1,599	5,53E-03	CDKN1A
2,699	9,60E-04	CDON
-1,949	3,45E-03	CDYL
2,179	7,20E-03	CELF3
1,720	4,16E-04	CELF6
1,751	4,47E-03	CENPF
3,590	2,27E-04	CENPK
-1,598	2,25E-03	CEP250
-1,640	1,02E-03	Cers1
1,824	3,86E-03	Cers1
1,663	5,07E-03	CERS6
-3,485	1,51E-03	Ces1c
-2,220	8,90E-04	Ces1e
-1,943	4,76E-03	CFB
1,664	2,15E-05	CFTR
-1,587	3,81E-04	CHCHD1
-2,157	1,26E-02	CHCHD10
2,936	4,02E-03	Chd1
-1,709	1,26E-02	CHEK1
2,853	3,63E-05	CHMP4A
1,551	9,66E-03	CHRNG
1,679	1,26E-02	CIB2
-1,977	5,61E-04	CITED1
-1,610	1,53E-03	CKS1B
2,140	6,56E-04	CLASP1
1,850	9,51E-03	CLCN2
1,872	1,16E-02	CLDN12
-2,140	2,28E-03	CLDN16
-1,534	9,39E-03	CLEC12B
-1,529	9,20E-03	CLEC2A
-1,769	2,79E-03	CLEC9A
-1,525	1,10E-03	CLIC5
1,829	1,90E-03	CLOCK
-1,602	2,34E-04	CLPTM1
1,526	1,73E-03	CLSTN1
-1,593	5,59E-03	CLYBL
-1,628	1,42E-03	CMBL
-1,593	8,18E-05	CMC1 (includes EG:152100)
4,255	2,46E-03	Cml2/LOC681227
-1,717	1,71E-03	CNIH
2,102	1,76E-03	CNNM4
-1,514	7,05E-03	CNOT7
2,247	4,65E-04	CNTFR
-3,134	4,33E-03	CNTN4
-2,211	4,47E-03	COL17A1
-1,526	4,65E-03	COL2A1 (includes EG:1280)
1,544	1,31E-03	COL4A3
-1,853	1,48E-04	COL6A2
2,794	1,05E-02	COL6A3
1,520	1,03E-03	COMT
-2,158	1,18E-02	COMTD1
2,534	1,25E-02	COPS7B
-1,749	8,14E-03	COPS8
-1,753	1,37E-04	CORO1A
-1,663	4,45E-05	COX8A
-1,549	1,04E-04	Cox8b
-1,846	1,49E-03	CP
-2,174	8,98E-03	CPA1 (includes EG:109697)
1,804	1,23E-05	CPEB4
-1,876	5,50E-04	CPLX4
1,875	2,22E-04	CPT1B
-1,670	5,92E-03	CPZ
2,938	2,69E-03	CREB5
2,095	2,34E-03	CREBBP
-1,599	1,21E-02	CREG1
1,885	3,14E-03	Crem
-3,582	1,79E-03	CRISP1
-1,525	6,39E-04	CROT
1,599	7,92E-03	Crtc1
2,804	2,77E-04	CRTC3
-1,654	3,25E-03	CRYAB
-1,768	8,18E-03	CRYBA4
-1,650	7,20E-03	CRYM
-1,619	1,01E-02	CSF1 (includes EG:12977)
-2,163	7,39E-03	CSK
-1,672	1,03E-02	CSNK1D
1,553	7,86E-03	CSNK1G1
-2,005	1,57E-03	CSRNP3
-1,630	4,84E-03	CST7
-1,932	7,46E-04	CST8
-1,689	1,42E-02	Ctag2
-1,669	6,12E-04	CTGF
-2,482	4,47E-03	Ctla2a
1,941	1,03E-02	Ctnna3
1,884	2,34E-03	CTNND1
-1,733	9,58E-04	CTRB2
-1,762	1,35E-03	CTSA
-2,355	3,37E-03	Ctsr
-1,548	1,50E-04	CTTN
-1,687	2,21E-03	CUL4B
-1,992	1,25E-02	CXCL10
-1,976	1,31E-03	CXCL16
-2,715	1,04E-03	CXCL2
-2,381	4,44E-03	CXorf27
-1,663	5,77E-06	CYBA
2,231	6,02E-03	CYBASC3
-2,723	5,28E-03	CYP1A2
3,414	1,06E-02	Cyp2d26
-1,903	1,24E-03	CYP2J2
2,698	2,77E-03	CYP46A1
5,325	4,47E-03	CYP4A22
-1,993	6,03E-04	CYP4F12
-3,301	1,99E-04	Cyss (includes others)
1,577	5,72E-03	CYTL1
-1,536	2,44E-03	DAG1
1,673	1,07E-02	DAND5
-1,624	1,17E-04	DAP
-1,611	6,84E-04	DARS
-1,565	1,11E-02	DBP
-1,621	2,82E-03	DBP
1,725	1,02E-02	DCAF7
2,360	1,12E-02	DCAF8
-1,570	8,64E-03	DCAKD
-1,621	1,80E-06	DCLRE1A
-1,503	2,06E-03	DCN
2,062	2,00E-03	DCST1
4,549	3,85E-03	DCST2
-2,137	1,25E-02	DCT
-1,510	1,48E-03	DCUN1D1
2,794	1,09E-02	DCUN1D1
-1,721	7,86E-03	DDT
1,764	8,48E-04	DDX31
1,775	1,35E-02	DDX46
-1,743	1,21E-02	DDX58
-1,888	3,75E-03	DECR1
2,144	1,08E-02	Defa3 (includes others)
-2,515	1,29E-02	Defb30
-1,844	6,36E-03	Defb4
-1,654	5,82E-04	DERL3
1,962	6,62E-04	DGCR8
1,846	2,29E-04	DHRSX
1,854	5,37E-03	DHX36
-1,593	1,14E-03	DIABLO
1,686	4,36E-03	DIP2C
1,716	1,07E-02	DIP2C
-1,639	1,52E-03	DLD
-1,604	2,92E-03	DMRTA2
1,536	1,03E-03	Dmrtc1c1/Dmrtc1c2
2,458	1,40E-02	DMTF1
-1,717	1,08E-02	DMWD
1,664	3,00E-03	DNAH10
1,738	4,63E-04	DNAH2
3,246	8,09E-04	DNAH7
2,105	1,87E-03	DNAH8
1,875	7,67E-04	DNAI1
-1,675	1,26E-02	DNAJA2
-1,594	1,63E-04	DNAJC8
1,523	3,98E-03	DND1
2,323	2,11E-03	Dock7
-1,557	1,70E-03	DOK1
1,633	4,84E-03	DOPEY2
-1,964	4,44E-03	DPH3
-1,831	1,23E-02	DPP4
2,062	1,92E-04	Dppa3 (includes others)
2,917	7,83E-05	Dppa3 (includes others)
2,940	1,32E-02	Dppa3l1
1,748	2,62E-03	DPY19L3
-1,685	5,59E-03	DRGX
2,306	1,85E-03	DSCR3
1,977	5,09E-05	DTX3L
-1,640	6,21E-05	DUSP5
1,547	1,19E-02	DYDC1
2,150	1,62E-03	DYNC2H1
1,834	9,80E-04	DZANK1
1,791	8,69E-05	ECE1
-2,188	4,78E-03	EDA
-1,901	6,99E-04	EDDM3B
1,593	9,55E-03	EFCAB5
-1,539	5,93E-03	EFEMP2
-1,839	1,71E-03	EFHA1
1,609	1,28E-03	EFHA2
-1,566	1,02E-02	EG623169
1,553	2,65E-03	EG627743
-2,025	4,42E-03	EG628403 (includes others)
-2,295	9,91E-04	EG654453
-1,503	1,07E-02	EG666111
1,580	9,57E-03	EHMT2
-1,609	2,39E-03	EIF3A
-1,562	1,39E-02	EIF3E
-1,608	5,16E-05	EIF3F
-1,789	4,10E-03	EIF3M
-1,722	3,09E-04	Eif4a3
-2,245	7,02E-03	EIF4EBP1
-1,579	2,40E-04	EIF4G2
1,709	1,21E-03	ELFN2
2,162	8,75E-04	ELMO2
1,715	1,91E-03	ELMOD2
3,107	2,08E-04	ELMOD2
-1,738	1,07E-02	ELN
-1,862	1,61E-03	EMB
-1,599	2,10E-05	EME2
1,627	1,44E-04	EMG1
1,798	2,38E-05	EMG1
1,543	1,78E-03	Eml1
1,950	4,47E-05	EML5
-1,896	2,29E-03	EMP2
-1,515	9,11E-04	EMP3
-1,844	1,89E-03	ENC1
1,528	1,16E-04	ENO4
-2,256	6,33E-03	ENPEP
-1,748	2,51E-05	ENPP2
-1,516	7,14E-04	ENPP3
1,622	1,58E-03	ENTHD1
1,549	7,59E-03	ENTHD1
1,549	5,48E-04	ENTPD2
-1,560	2,28E-03	ENTPD3
-1,864	9,39E-03	ENTPD8
1,503	1,11E-02	EP400
1,753	8,70E-03	EPHA2
2,343	1,65E-04	EPHA5
1,749	1,02E-03	EPHB2
-2,054	1,12E-02	EPN3
-2,296	4,87E-03	EPS8L2
-2,426	9,78E-03	EPYC
5,055	1,08E-04	ERCC6
1,879	8,31E-03	ERF
2,568	5,56E-03	ESRRG
1,710	2,60E-04	ETS1
1,673	2,15E-03	ETS2
-1,989	4,38E-03	EVX2
-1,544	1,16E-02	EXOC6
3,285	5,22E-03	Exoc6b
-1,996	3,03E-03	EXTL1
2,849	1,33E-02	EYA3
-1,511	4,30E-04	EZR
1,920	9,40E-04	FA2H
2,026	1,43E-03	FABP4
-1,754	7,48E-03	FADS3
-2,015	1,27E-02	FAM100A
-1,918	1,31E-04	FAM110C
1,517	1,39E-03	FAM114A2
1,506	9,07E-03	FAM118A
1,511	6,80E-04	FAM120C
1,743	6,55E-04	FAM122B
-1,732	5,94E-03	FAM129B
1,945	4,18E-03	FAM129C
-1,875	1,89E-04	FAM132A
-1,726	2,76E-03	FAM132B
1,685	7,26E-03	FAM168A
1,862	5,52E-03	FAM169A
-1,827	1,36E-04	FAM176B
2,026	1,78E-04	FAM181B
1,643	2,76E-03	FAM187B
-1,904	6,13E-05	FAM189B
1,550	6,80E-03	FAM194A
1,535	2,82E-03	FAM20B
1,530	6,44E-03	FAM20C
-1,816	1,03E-02	FAM26F
1,703	1,44E-02	FAM50B
1,515	3,01E-03	FAM53C
1,642	3,08E-03	FAM65B
-2,191	5,86E-04	FAM71A
-2,137	9,73E-04	FAM71B
-2,613	4,14E-03	FAM71D
-1,976	2,72E-03	FAM75D1
-1,859	8,78E-03	FAM78A
-1,842	1,24E-02	FAM84A
-1,849	1,64E-03	FAM84A
1,558	8,61E-03	FAM91A1
2,227	6,80E-03	FANCG
-1,667	4,13E-03	FAS
-1,703	1,16E-02	FASN
-1,675	6,33E-03	FAU
-2,280	1,35E-02	FAU
-1,667	3,65E-04	FAU
-1,956	6,52E-04	FBXL15
1,698	1,06E-04	Fbxl20
-1,646	1,16E-03	FBXO3
-1,735	3,06E-03	Fcrls
-1,732	8,78E-03	FETUB
-1,863	4,01E-03	FGF14
2,609	3,83E-03	Fgfr1l
-2,333	1,14E-02	FGR
-1,538	8,79E-03	FHL1 (includes EG:14199)
-2,084	1,32E-02	FIBCD1
1,500	4,40E-03	FIZ1
1,617	1,42E-02	FIZ1
-1,534	1,08E-02	FKBP2
-1,511	1,61E-05	FKBP9
2,647	2,21E-03	FKTN
1,548	8,16E-03	FLNC
1,724	4,55E-04	FMR1
-2,638	7,35E-03	FN3K
1,828	8,94E-03	FNBP1
4,015	7,31E-03	FNBP1L
-1,909	2,98E-03	FNDC8
-2,001	3,65E-03	FOXD4L1
-2,116	1,14E-02	FOXH1
-1,759	3,03E-05	FOXS1
-1,664	6,68E-03	Fpr-rs6
1,971	7,77E-03	FREM2
2,344	9,78E-04	FRMD1
2,394	1,35E-02	FRMD6
-1,734	1,94E-03	FRMD7
-1,902	4,88E-06	FRMD8
-1,523	1,66E-03	FRS2
-2,312	4,41E-03	FSCN3
-2,152	1,04E-02	FSD2
2,016	4,01E-03	Fsip2
2,040	7,23E-05	Fsip2
2,261	4,49E-03	Fsip2
1,911	2,65E-04	Fsip2-ps1
-1,534	1,29E-02	FTSJD1
-1,644	5,71E-03	FUBP1
-1,988	1,41E-02	Fundc2
-1,610	1,02E-02	FZD5
-1,531	5,97E-03	FZD8
2,941	9,66E-03	G2E3
-2,519	7,02E-05	G6PD
1,635	7,34E-03	GABPB1
-2,225	8,50E-03	GABRA3
-1,531	4,17E-03	GALM
1,775	3,07E-03	GALNT6
2,088	1,34E-03	Ganc
-1,662	1,53E-03	GATM
-1,890	8,96E-05	GBP2 (includes EG:14469)
-2,127	7,79E-03	GBP4
-1,678	9,56E-04	GBP5
1,731	2,60E-03	GCKR
1,920	8,07E-04	GCN1L1
1,522	2,66E-03	GDF5
1,848	7,13E-03	GDPD3
2,051	3,01E-03	GDPD4
-1,873	4,00E-03	GDPD5
2,494	5,53E-03	GFRA4
-2,048	1,53E-03	GGTA1
-1,920	5,74E-03	GHRL
1,758	1,13E-04	GIGYF1
2,418	7,54E-03	GK
-1,543	6,36E-03	GLDN
-2,020	6,02E-03	GLRB
-1,767	8,54E-04	GLRX
-1,648	6,14E-04	GLRX5
-2,170	1,23E-02	GLT6D1
-1,507	5,55E-04	Gm10020
-1,955	5,99E-03	Gm10335
-1,688	1,05E-02	Gm1110
-1,646	1,41E-03	Gm12605
-1,838	2,12E-03	Gm12755
-2,049	3,46E-03	Gm14451/Gm14452
1,939	1,13E-03	Gm1527/Gm9679
1,557	4,78E-04	Gm1527/Gm9679
2,254	7,95E-03	Gm16462
1,511	1,42E-02	Gm318 (includes others)
2,396	5,31E-04	Gm318 (includes others)
2,658	2,07E-05	Gm318 (includes others)
2,769	3,65E-04	Gm318 (includes others)
2,419	1,26E-02	Gm4922
-1,731	3,19E-03	Gm5068
-2,039	6,61E-03	Gm5068
-2,003	7,00E-04	Gm609
1,735	7,67E-05	Gm6327
1,926	1,12E-02	Gm7169
-1,757	1,03E-02	Gm7197
-1,552	1,25E-02	Gm732
2,147	4,98E-03	Gm7371
2,919	8,30E-04	Gm7371
2,173	1,38E-02	Gm7371
3,302	1,95E-03	Gm884
3,243	7,13E-04	Gm9426
3,350	1,24E-02	GMEB2
1,625	1,69E-03	GNA12
2,427	6,83E-05	Gnas (rat)
-1,751	2,15E-03	GNG10
-1,737	2,98E-03	GNG13
-1,628	4,99E-05	GNG13
1,828	2,38E-06	GNRH1
1,904	1,23E-02	GNS
-1,594	3,73E-03	GOLIM4
1,864	1,04E-02	GOPC
-2,066	6,28E-03	GP1BB
-2,259	6,68E-03	GPBAR1
-1,704	4,31E-03	GPC1
-1,724	1,37E-02	GPD1
-2,028	9,18E-03	GPM6A
-1,529	1,41E-02	GPR132
-1,804	7,91E-03	GPR137
-2,691	7,81E-03	GPR150
-2,599	5,87E-03	Gpr165
-2,830	8,75E-05	GPR176
2,594	4,97E-03	GPR19
2,772	2,45E-04	GPR21
2,037	1,28E-02	GPR3
-1,848	5,59E-04	GPRC5A
-1,813	2,26E-04	GPRC5C
-1,633	1,08E-02	GPRC5C
-2,136	5,83E-04	GPX2
-2,497	6,52E-03	GPX2
1,882	1,89E-03	GPX6
1,906	1,23E-02	GRAMD2
-1,998	4,76E-04	GRAMD3
-2,143	4,60E-04	GRB14
-1,569	3,07E-03	GRHL2
-1,719	1,39E-04	GRHL3
-2,532	7,72E-03	GRIN1
-1,701	5,30E-03	GSPT1
-1,503	9,83E-05	GSTA2
-10,487	7,47E-04	GSTA3
-1,739	1,06E-02	GSTA3
-1,741	9,23E-03	Gsta4
-3,807	2,88E-03	GSTA5
-12,149	1,33E-03	GSTA5
-2,289	5,67E-03	GSTP1
1,744	9,02E-03	GUCY1A3
-1,543	9,91E-04	GZMM
1,591	1,02E-02	H19
-1,941	2,07E-03	HABP2
1,626	1,26E-02	HADHA
1,969	1,01E-03	HAUS8
-3,850	1,16E-02	HBB
-2,297	2,32E-04	HBB
-1,695	1,78E-04	HCFC1
1,757	7,71E-04	HECA
-1,951	1,52E-03	HEMGN
-1,734	5,32E-04	HERPUD2
-2,936	1,33E-02	HES3
-1,790	7,34E-03	HES7
1,515	2,10E-03	HEXIM2
1,893	4,07E-04	HIP1R
1,571	1,28E-03	HIPK1
-1,558	1,65E-03	HK1
2,073	2,35E-03	HK2
3,241	4,38E-03	HLA-DOB
1,650	2,65E-03	HMG20A
-1,687	8,23E-03	HN1
-1,636	1,89E-03	HNRNPF
1,796	3,29E-04	HNRNPH2
-1,952	1,63E-03	HOPX
2,860	1,95E-04	HP
-1,849	1,38E-05	HPRT1
-4,936	1,53E-04	HPX
1,718	2,27E-06	HRK
1,507	7,22E-05	HS6ST1
-1,615	1,68E-04	HSD11B1
2,134	9,81E-03	HSD17B13
-1,628	1,39E-02	HSD3B2
-1,529	3,81E-05	HSFX2
-1,641	1,02E-02	HSPD1
-1,583	3,33E-03	HSPE1
2,319	2,92E-03	HSPG2
-2,593	6,37E-04	HTR1F
-2,920	1,14E-02	HTR2A
1,853	3,50E-04	Hyal6
-1,687	9,53E-04	ICAM1
-1,698	2,15E-03	IDH1
-2,011	3,64E-03	IDH2
1,798	7,02E-04	IER5
1,820	3,46E-04	IFFO1
-1,515	6,11E-03	IFI30
-1,560	1,18E-02	IFIT2
-1,951	9,81E-06	IFITM1
-1,637	1,37E-02	IFITM3
-1,746	1,02E-02	IFNA16
-1,532	1,31E-02	IFRD1
-1,528	7,99E-03	IGF1
1,851	4,74E-03	IGF2
2,150	1,87E-04	IGSF3
1,618	1,59E-03	IGSF3
1,717	5,21E-03	Igsf7 (includes others)
-1,568	4,02E-04	IL13RA1
-1,804	1,16E-04	IL13RA2
-1,758	2,04E-03	IL17F
-1,689	9,67E-04	IL1A
-1,718	1,36E-02	IL1RAPL1
-5,507	2,02E-04	IL1RN
2,182	2,15E-03	IL24
1,501	3,26E-03	IL3RA
-1,704	1,05E-02	IL9R
-1,932	1,03E-02	ILVBL
-2,948	6,48E-03	IMP5
-1,888	1,54E-03	IMPDH1
-1,723	1,03E-03	INHA
1,517	6,93E-05	INPP5A
1,757	6,41E-04	INTU
-2,195	1,88E-03	IQCF1
1,980	2,47E-03	Iqsec2
-1,615	6,86E-03	ITGAM (includes EG:16409)
-2,225	1,01E-02	ITGB6
2,671	7,13E-03	ITIH3
1,875	5,89E-06	ITPK1
3,061	7,68E-06	IWS1
1,761	7,96E-04	JAG2
1,748	3,76E-04	JAG2
-2,088	7,92E-05	JAM2
-1,580	5,29E-03	JAZF1
1,633	1,10E-03	JMJD7-PLA2G4B
3,206	3,51E-03	KALRN
1,687	1,38E-03	KANK2
1,509	1,18E-02	KATNB1
2,009	1,25E-02	KBTBD4
2,223	4,00E-03	KCNAB1
-1,598	1,48E-03	KCNK5
1,511	9,84E-03	KCNT1
-1,557	5,84E-04	KCTD3
6,169	1,94E-04	KCTD4
-1,845	3,16E-03	KDELC2
2,036	6,10E-03	KDM2B
2,296	6,44E-04	KIAA0196
2,185	1,00E-03	KIAA0232
2,752	8,82E-03	KIAA0319
-2,185	1,08E-03	KIAA0564
1,942	2,22E-04	KIAA0889
2,076	4,17E-03	KIAA1109
1,575	6,33E-04	KIAA1462
-1,975	8,49E-03	KIAA1522
1,648	6,38E-03	KIAA1530
1,812	4,18E-03	KIAA1609
1,931	1,19E-02	KIAA1797
2,057	1,31E-02	KIAA1804
-2,290	5,73E-03	KISS1
1,570	3,15E-03	KITLG
2,375	8,27E-04	KLF13
1,550	3,54E-04	KLHL12
1,809	9,66E-03	KLHL2
2,525	4,38E-03	KLHL21
-1,522	2,96E-05	KLHL22
-1,535	5,14E-03	KLK1
-2,139	7,58E-03	KLK4
-2,170	1,16E-02	KLRB1
-1,562	7,07E-04	Kndc1
1,503	5,70E-04	KPNA6
-2,633	1,27E-02	KRT33A
-2,652	5,23E-03	KRT33A
-1,598	4,32E-03	KRT76
-1,501	8,58E-04	KRTAP10-8
2,179	4,29E-03	KRTAP10-8
-2,286	6,22E-03	KYNU
-1,911	3,89E-03	L1CAM
1,951	2,48E-03	L3MBTL2
1,845	5,73E-03	LAMA2
-1,782	5,02E-03	LAMP3
1,607	8,63E-04	LARS2
-1,523	3,84E-03	LASP1
-1,785	1,81E-05	LATS2
2,647	8,13E-03	LCE1C
-3,096	2,32E-05	LCN2
-1,576	9,56E-04	LDHB
2,311	6,29E-04	LENG8
-2,051	7,21E-03	LGALS12
-1,603	1,25E-02	LGALS7/LGALS7B
2,095	8,84E-03	LIMA1
3,208	6,28E-03	LINC00085
-1,625	8,39E-04	LIPA
3,051	3,40E-04	Lipogenin
-1,599	9,97E-03	LITAF
-1,757	2,30E-03	LIX1L
1,699	1,66E-03	LLGL1
2,192	7,76E-03	LMAN2L
1,751	2,27E-04	LMAN2L
1,560	9,68E-03	LMCD1
1,924	1,06E-02	LMNB1
1,564	2,18E-04	LMNB2
-1,590	1,29E-02	LMOD3
-1,742	3,64E-03	LOC100125361
-1,805	7,43E-03	LOC100130890
1,915	1,21E-03	LOC100359750
2,512	1,28E-03	LOC100359805
1,918	1,25E-04	LOC100359988
4,546	1,87E-03	LOC100360801
2,039	7,26E-04	LOC100360849
2,139	1,16E-02	LOC100360919
2,873	1,75E-04	LOC100361198
2,273	2,80E-04	LOC100361527
-1,857	2,36E-03	LOC100361637
2,140	1,31E-02	LOC100362274
2,334	7,15E-05	LOC100363350
2,592	4,80E-04	LOC100363350
1,942	1,24E-03	LOC100363421
2,705	5,21E-03	LOC100363805
-2,165	2,46E-04	LOC100364559
2,133	2,58E-04	LOC100364718
2,228	1,66E-04	LOC100364800
-1,801	1,38E-02	LOC100364834
-2,063	2,84E-03	LOC100365096
-2,690	8,81E-04	LOC100365164
1,777	9,38E-04	LOC100365407
-2,115	2,15E-03	LOC100506747/LOC401980
-1,589	2,34E-03	LOC257642
2,728	9,24E-03	LOC292199
-2,076	7,18E-04	LOC296884
2,335	5,22E-04	LOC300308
1,857	1,59E-04	LOC300308
5,607	3,64E-04	LOC302085 (includes others)
2,535	1,88E-03	LOC302085 (includes others)
-1,948	1,39E-03	LOC302495
1,875	1,80E-03	LOC304239/LOC498132
-1,954	9,41E-03	LOC304725
-1,593	1,88E-04	LOC306079
1,609	1,15E-03	LOC308198 (includes others)
2,796	1,77E-03	LOC308198 (includes others)
1,641	2,02E-03	LOC308198 (includes others)
2,755	5,55E-04	LOC308198 (includes others)
2,439	3,92E-03	LOC308198 (includes others)
1,745	5,00E-03	LOC308198 (includes others)
2,404	6,37E-03	LOC308198 (includes others)
1,938	5,31E-04	LOC308198 (includes others)
1,540	2,27E-04	LOC308198 (includes others)
2,188	6,10E-04	LOC308198 (includes others)
2,728	1,11E-03	LOC308198 (includes others)
2,142	1,33E-04	LOC317070 (includes others)
2,962	5,94E-04	LOC317070 (includes others)
3,327	5,74E-04	LOC317070 (includes others)
2,354	1,56E-04	LOC317070 (includes others)
1,978	1,24E-03	LOC317070 (includes others)
1,849	1,63E-04	LOC317070 (includes others)
3,017	1,17E-03	LOC317070 (includes others)
2,744	2,59E-03	LOC317070 (includes others)
1,734	1,43E-02	LOC362710
1,509	2,92E-03	Loc363328
1,531	4,87E-03	LOC366300
2,914	1,42E-03	LOC366669
-1,611	1,24E-02	LOC367975/RGD1563150
-1,562	9,23E-03	LOC440733
4,091	1,20E-02	LOC498621
4,363	2,76E-03	LOC499219
1,538	7,90E-03	LOC499234
6,260	1,66E-03	LOC499469
-2,464	1,08E-02	LOC499742
1,920	3,56E-04	LOC500625
1,723	2,40E-04	LOC502876
1,730	2,41E-03	LOC642574
-1,936	7,91E-03	LOC647286
-1,648	7,33E-03	LOC648044
-2,092	1,40E-02	LOC652956
-2,047	4,79E-03	LOC653486/SCGB1C1
1,721	6,25E-04	LOC679219
-2,538	2,52E-03	LOC679368
-1,825	1,27E-02	LOC679901 (includes others)
3,904	1,24E-02	LOC679901 (includes others)
2,202	3,74E-03	LOC680207
2,050	8,07E-03	LOC680222
-3,280	9,11E-03	LOC680547 (includes others)
-2,258	1,70E-03	LOC680560
2,597	4,26E-03	LOC681776
-1,763	4,22E-03	LOC682105
1,767	2,67E-03	LOC682206
2,322	2,46E-05	LOC682920
-1,610	6,82E-04	LOC683034
-1,807	2,08E-03	LOC683077
1,530	7,89E-03	LOC683179
-1,641	1,20E-02	LOC683415
-1,891	1,86E-03	LOC683470
-2,150	2,82E-04	LOC683498
1,550	4,63E-03	LOC683538
1,629	7,21E-03	LOC683674
1,883	7,39E-04	LOC683722
1,684	3,59E-03	LOC683751
-1,577	2,17E-04	LOC683891
-1,969	5,41E-03	LOC684082
-1,529	1,14E-02	LOC684327
1,547	3,29E-03	LOC684773
-2,236	1,60E-04	LOC684932
4,448	7,16E-03	LOC685391
2,150	1,67E-03	LOC685408
-1,908	4,98E-03	LOC686120
2,326	5,78E-03	LOC686142 (includes others)
1,634	8,81E-03	LOC686142 (includes others)
1,651	1,87E-03	LOC686142 (includes others)
2,223	1,52E-04	LOC686295
2,097	1,08E-02	LOC686437
1,594	2,16E-03	LOC686456
2,010	3,40E-04	LOC686689
2,482	5,55E-04	LOC686961
2,724	4,06E-03	LOC686961
1,543	1,28E-02	LOC687035
1,517	3,34E-03	LOC687121
2,001	6,92E-05	LOC687472
1,820	1,28E-02	LOC687516
-1,955	1,25E-02	LOC687713
2,582	1,24E-03	LOC687801
2,148	1,89E-03	LOC688019
1,719	1,15E-03	LOC688073
1,705	5,68E-04	LOC688073
3,385	7,20E-03	LOC688695
2,695	2,91E-03	LOC689520 (includes others)
4,456	2,08E-06	LOC689939
-1,801	2,57E-03	LOC690096
1,625	2,72E-04	LOC690209/Nek2
-1,596	7,41E-03	LOC690768
1,580	9,80E-04	LOC691397
2,195	3,34E-03	LOC691920
1,562	8,33E-04	LOC691920
2,670	1,62E-04	LOC691920
-1,581	2,06E-04	LPAR1
2,236	2,03E-03	LPAR2
-3,755	7,97E-03	LPAR5
1,788	1,71E-03	LRIG2
1,881	4,19E-05	LRP1 (includes EG:16971)
2,251	1,31E-02	LRRC1
1,556	2,50E-04	LRRC28
1,804	5,71E-03	LRRC4B
2,138	6,90E-05	LRRC58
5,818	4,15E-03	LRRC71
1,680	1,64E-04	LRRC8A
-2,249	3,91E-07	LRRC8E
1,739	2,72E-04	LRRFIP1
-1,659	3,43E-05	LSAMP
-1,544	4,73E-04	LSR
1,680	8,20E-03	LTBP3
-1,802	1,49E-04	LTBR
1,771	2,52E-03	Ly6c (includes others)
-1,820	2,60E-03	LY6G6C
1,729	2,55E-03	LY75
-1,568	1,70E-03	M6PR
-1,904	1,39E-02	MAB21L3
-1,556	8,93E-03	MACROD1
-1,764	5,31E-04	MAGED2
-1,636	2,45E-03	MAL2
-1,874	5,04E-03	MAMDC2
4,257	1,01E-03	MAN1A1
-2,285	8,74E-03	MAN2A1
2,563	1,57E-03	MAN2A1
-2,124	2,57E-04	MAOA
2,270	4,14E-04	MAP1A
2,169	6,90E-03	MAP1B
-1,590	5,09E-05	MAP1LC3A
-1,818	2,40E-03	MAP1S
1,595	5,84E-05	MAP2
-1,798	1,16E-04	MAP2K3
1,530	1,14E-02	MAP2K4
1,791	1,33E-03	MAP3K1
1,985	5,40E-03	MAP3K10
2,018	2,06E-04	MAP3K7 (includes EG:172842)
-1,583	1,14E-02	MAP4
-1,598	3,33E-04	MAP7D2
1,718	8,62E-06	MAPK15
2,406	2,77E-04	MAPK1IP1L
-1,513	3,22E-03	MAPK4
-1,523	1,90E-03	MAPK8IP1
2,720	2,23E-03	MAPK8IP3
1,503	5,99E-03	Masp1
-2,610	6,30E-03	MATN3
-1,873	1,14E-02	MATR3
1,877	1,09E-02	MAZ
-1,572	3,17E-03	MC5R
2,016	9,10E-03	MCPH1 (includes EG:244329)
2,179	1,05E-02	Mcpt8
-1,841	6,24E-03	MDK
1,515	5,19E-03	MDM2
1,872	4,74E-04	MDM4
-1,548	5,14E-04	ME1
-1,603	9,65E-03	ME1
-2,610	1,36E-02	MECOM
1,932	1,20E-02	MED13L
1,662	6,13E-04	MED15
-1,587	3,82E-03	METAP2
-1,926	3,27E-03	METRNL
-1,738	1,78E-04	METTL7A
-2,168	7,45E-03	MEX3B
1,906	1,30E-03	MGAT5
-3,836	8,39E-04	MGC93861
-1,600	4,88E-04	MGP
1,683	5,78E-03	MICALL1
1,503	7,86E-03	MIDN
1,785	2,73E-03	MIER2
-2,394	7,65E-03	MINK1
1,910	6,11E-03	MLL2
-1,824	1,15E-02	MMD
-1,516	4,87E-03	MMGT1
-1,634	2,15E-03	MMP11
-1,843	1,06E-02	MMP23B
2,380	5,65E-04	MMP9
2,519	2,61E-03	MMS22L
-1,596	5,60E-04	MNDA
1,852	3,88E-04	MOB1B
-2,163	1,59E-03	MORC1
-1,643	7,27E-05	MORF4L2
-1,501	4,59E-03	MOSPD2
-1,578	3,44E-03	MOSPD3
1,533	1,19E-02	MPEG1
1,582	1,17E-02	MPP4
-1,704	1,17E-02	MPZ
-2,419	1,25E-03	MPZL1
1,620	1,32E-03	MRE11A
1,524	1,11E-02	MRM1
-1,550	2,02E-03	MRPL17 (includes EG:171061)
-1,748	1,32E-02	MRPL23
-1,603	4,66E-04	MRPL43
-1,515	8,56E-03	MRPL55
1,782	8,81E-06	MRPS10
-1,596	5,72E-03	MRPS12
1,663	4,02E-04	MRPS21
-1,770	3,46E-03	MRPS27
-1,659	8,96E-04	MRPS30
-1,936	3,19E-03	MSLN
-1,778	1,97E-03	MST4
1,596	2,43E-03	MST4
-1,522	2,91E-03	MT1E
-1,759	1,22E-02	MTA2
-1,714	7,26E-03	MTCH2
-1,575	2,97E-03	MTERFD1
-1,701	1,25E-02	MTHFD2L
1,911	2,15E-03	MTMR10
-2,029	1,83E-03	MUM1L1
4,502	7,16E-03	MX1
-1,762	2,71E-03	MXD4
-1,861	3,41E-03	MYH1
-1,570	1,13E-02	MYH8
-1,570	2,44E-04	MYLK3
1,877	1,14E-02	MYO18B
-1,961	1,28E-04	MYO1D
1,995	5,40E-03	MYO9A
1,821	3,44E-03	MYO9B
-1,906	3,81E-03	MYOC
1,926	6,22E-03	MYRIP
-2,095	3,31E-03	NAA60
-1,698	1,13E-04	NAGLU
-1,665	5,37E-04	NANOS3
-1,576	3,43E-03	NAP1L3
-2,287	6,53E-03	NCCRP1
-1,550	1,75E-03	NDN
2,659	4,97E-03	NDRG3
-1,500	5,17E-03	NDUFA13
-1,510	3,78E-04	NDUFB5
-1,547	3,14E-03	NECAP1
-2,394	1,19E-02	NEDD4
2,849	1,70E-04	NEIL2
1,673	1,32E-03	NEK4
-1,847	8,87E-03	NEK6
2,737	1,11E-03	Nepn
-1,921	1,38E-03	NES
2,849	1,35E-03	NEXN
3,026	9,17E-04	NFIA
1,628	4,88E-03	NFIA
-2,769	8,41E-03	NFIX
-2,339	1,15E-03	NFIX
-2,003	5,72E-03	NFKBIA
-1,680	4,97E-04	NIM1
-1,730	2,79E-04	NINJ2
-1,581	1,76E-03	NKAIN4
-1,525	2,11E-05	NME3
-2,065	7,31E-04	NOD1
-1,633	3,81E-04	NODAL
1,592	6,70E-03	NOL4
-1,531	1,43E-02	NOLC1
-2,090	5,75E-03	NOP2
-1,941	9,18E-04	NPDC1
-1,608	1,02E-04	NPHP1
-1,848	5,00E-04	NPL
1,795	2,24E-03	NPTN
-1,685	1,29E-04	NPW
-2,088	1,08E-02	NPY2R
-1,993	8,92E-03	NQO2
-2,148	1,19E-03	NR0B1
-1,776	1,10E-02	NR2F1
-1,610	6,56E-03	NR2F6
-2,204	5,60E-03	NR5A1
2,000	9,15E-03	NRCAM
1,818	4,32E-03	NRIP3
-2,966	1,37E-03	Nrn1l
-2,289	5,01E-03	NRXN3
1,863	3,41E-04	NSD1
-2,037	7,35E-03	NT5DC2
2,044	1,01E-02	NTRK2
1,720	6,67E-04	NUB1
-1,567	1,04E-02	NUBP2
5,190	3,74E-04	Nudcd3
-1,572	1,78E-03	NUDT7
-1,758	6,61E-04	NUS1 (includes EG:116150)
-1,913	1,25E-02	NXPH3
-2,273	6,04E-04	OAF
-1,674	2,05E-03	OAT
-1,661	4,05E-03	OGN
-2,113	1,68E-03	OIT3
-1,872	1,14E-03	Olfr1002/Olfr154
-1,938	1,02E-03	Olfr1121
-2,462	1,45E-03	Olfr1322
-1,665	8,65E-03	Olfr1364
-2,048	1,14E-02	Olfr1368
8,408	2,23E-04	Olfr1402
-2,367	9,40E-04	Olfr1495
-1,614	9,06E-03	Olfr1532-ps1/Olfr707
-2,603	1,09E-02	Olfr19
-1,945	1,34E-02	Olfr197
-1,908	9,98E-03	Olfr218
-2,118	8,33E-03	Olfr390
-2,087	7,02E-03	Olfr393
-2,310	4,46E-03	Olfr6
5,105	6,61E-03	Olfr740
3,760	5,68E-03	Olfr746/Olfr748
-2,050	3,43E-03	Olfr803
-2,076	3,15E-03	Olfr805/Olfr806
-1,908	1,20E-04	Olfr855
-2,238	1,94E-03	Olfr916
-3,160	1,42E-02	Olfr938
-1,734	3,75E-03	Olr1226/Olr1227
-2,335	1,20E-02	Olr1346
1,857	5,83E-03	Olr1572
1,729	4,32E-04	Olr522/Olr528
-1,560	1,37E-02	Olr545
2,696	1,83E-03	Olr712 (includes others)
2,446	7,19E-03	Olr715
-1,696	4,97E-03	OMD
-1,622	1,18E-02	OR11H4
-2,431	2,65E-03	OR2AK2
-2,078	4,75E-03	OR2AK2
-2,549	3,97E-03	OR2W1
-1,800	4,81E-03	OR2W3
-1,951	1,19E-02	OR2Y1
-2,255	5,03E-03	OR4C6
-1,655	8,90E-03	OR51A2/OR51A4
-3,940	1,43E-03	OR51B4
-2,509	4,88E-03	OR52A5
-4,578	1,80E-03	OR6C68
-1,949	1,53E-03	OR8B8
-1,895	1,27E-02	OR8G2
-2,799	9,39E-03	OR8H1
-2,111	1,77E-03	OR8K3
1,598	1,18E-02	OSBP
2,144	3,87E-03	OSGEPL1
-3,259	1,23E-02	OTOP2
-1,664	2,92E-03	OTUB2
-1,699	3,92E-03	OTUD1
1,664	4,88E-03	OTUD7B
-1,938	8,12E-04	OTX1
-3,203	1,05E-02	OXCT2
1,647	1,11E-02	OXSR1
2,019	7,91E-03	P2RY4
-1,667	3,37E-03	P4HA1
-1,513	1,84E-03	PACSIN3
-1,505	3,76E-04	PADI4
-1,537	1,09E-02	PAFAH1B3
1,579	1,83E-03	PAK2
-1,888	1,79E-03	PAK3
1,972	9,20E-03	PANK3
1,570	1,14E-03	PAQR8
-1,566	3,65E-04	PARD3
1,640	2,57E-04	PARG
1,777	3,43E-03	PARN
-1,743	4,42E-05	PBLD
1,586	2,46E-03	Pbp2
1,903	1,63E-05	PBX1
-1,638	1,00E-02	PCBD1
2,677	5,47E-03	PCDHGA12
1,786	1,07E-02	PCDHGA9
1,573	5,19E-03	PCDHGB7
2,011	1,99E-04	Pcdhgc5
1,563	5,28E-03	PCMTD2
-2,430	6,71E-04	PCOLCE
-1,717	2,88E-03	PCOLCE
-1,626	1,69E-03	PCOLCE2 (rat)
1,677	2,31E-03	PCSK1N
1,900	1,02E-02	PCSK6
1,681	3,29E-03	PCYOX1L
-1,892	2,89E-04	PDP1
4,579	1,43E-03	PDXDC1
3,830	1,33E-02	PDXDC1
-1,849	1,35E-02	PDZRN3
-1,862	8,51E-03	PEX13
-1,725	8,34E-05	PEX2 (includes EG:19302)
2,295	2,88E-03	PF4
1,503	1,37E-02	PFN3
-1,690	1,52E-03	PGCP
-2,359	2,89E-03	PGLYRP3
2,377	4,64E-03	PGM3
-2,000	5,83E-04	PGRMC1
1,670	5,73E-03	PHF20L1
-1,572	1,31E-03	PHGDH
-1,852	1,34E-02	Phgr1
1,522	1,15E-02	PHIP
3,220	4,75E-03	PHKB
1,540	1,05E-02	PHLDB1
1,536	1,77E-04	PHTF2
3,694	3,72E-04	PI15
1,649	3,31E-03	PI16
1,536	9,03E-04	PICK1
1,689	1,33E-03	PIGG
-1,704	1,10E-02	PIGU
-1,952	2,38E-03	Pigzl1
2,591	6,27E-03	PIK3CA
1,619	3,71E-03	PIK3CA
2,476	4,02E-04	PIKFYVE
1,846	2,63E-04	PIKFYVE
-1,553	7,17E-03	PIN1
1,707	2,66E-04	PIP5K1A
2,537	3,66E-03	PITX2
1,759	7,44E-03	PIWIL2
1,797	1,22E-02	PKD1
2,116	9,39E-03	PKD2L1
-1,649	1,68E-03	PKMYT1
-1,946	7,24E-03	PKP1
-1,560	1,56E-03	PKP2 (includes EG:287925)
-1,524	3,02E-03	PLA2G1B
-3,187	3,36E-03	PLA2G2A
-2,472	6,77E-07	PLA2G2D
-1,566	6,25E-03	PLA2G2F
-1,720	4,73E-03	PLAC9
1,911	3,45E-03	PLAUR
-1,782	1,65E-03	PLEC
2,649	8,05E-04	PLEK2
2,856	7,28E-05	Plekha7
2,740	4,87E-03	Plekhf2
1,665	4,26E-03	PLEKHH1
1,865	2,82E-03	PM20D2
-1,787	3,42E-03	PMEPA1
-1,511	7,75E-03	PMP22
-1,509	1,41E-02	PNP
-1,632	5,56E-03	PNRC1
-1,839	4,15E-04	POLD2
-1,536	6,13E-05	POLR2E
-1,840	2,17E-03	POSTN
-1,514	4,23E-03	PPIB
1,722	7,74E-04	PPM1L
-1,990	1,38E-04	PPP1CB
1,506	1,16E-03	PPP1R15B
2,419	3,50E-03	PPP1R3B
3,185	5,47E-03	PPP1R3C
-1,521	6,33E-03	PPP2R1A
2,173	1,39E-03	PPP3R1
-1,741	1,60E-03	PPT1
1,550	1,22E-02	PPTC7
-1,995	3,56E-04	PQLC3
-1,853	9,50E-03	Prame
-2,290	2,22E-03	PRAMEF22/PRAMEF3
1,541	3,87E-04	PRAMEF8 (includes others)
-1,804	5,53E-04	PRDX3
-1,521	3,98E-03	PRDX5
1,704	1,01E-02	PRELID2
-1,742	5,33E-03	PREX1
1,640	8,88E-03	PREX1
-1,596	1,26E-03	PRG4 (includes EG:10216)
4,310	1,22E-02	PRKD3
1,771	4,93E-04	PRKD3
-2,224	1,42E-02	Prl4a1
1,962	1,49E-03	Prl6a1
-2,643	9,02E-03	PRM1 (includes EG:19118)
-1,608	9,10E-04	PRM2 (includes EG:19119)
-1,869	7,69E-03	PRNP
-2,204	1,24E-02	Prp15 (includes others)
1,666	1,25E-03	PRPF18
2,092	3,78E-03	PRR14
1,516	3,13E-04	PRRC2C
1,666	1,69E-05	PRRC2C
-1,877	2,84E-03	PRSS23
-1,759	9,49E-03	Prss32
-1,858	5,71E-04	PRSS37
2,494	8,12E-03	Psapl1
-1,824	4,36E-03	PSMB4
1,595	4,27E-03	PSPN
-1,703	5,70E-04	PTDSS1
-2,237	1,26E-03	PTGDR
-2,548	1,12E-04	PTGDS
-2,097	2,94E-04	PTGIS
-1,534	1,30E-05	PTGR1
-3,166	3,90E-03	PTH
1,588	2,19E-04	PTH1R
-2,922	4,67E-03	PTH2R
-1,863	5,55E-03	PTMS
-2,089	9,12E-03	PTOV1
2,104	3,27E-04	PTPN5
-1,692	2,92E-05	PTPN6
-1,639	2,09E-03	PTPRE
1,925	1,96E-04	PTPRS
1,705	9,49E-03	PTPRU
1,896	7,20E-04	PTRF
-1,667	2,66E-05	PTRHD1
-1,934	1,85E-03	PTTG1
1,558	8,38E-03	PTTG1IP
6,232	4,87E-04	PUS10
2,331	4,98E-03	PWWP2A
-2,341	4,49E-03	QDPR
1,919	6,10E-03	QRICH1
1,838	3,05E-03	QSER1
1,520	6,45E-03	RAB11FIP2
1,560	2,22E-03	Rab1b
1,667	6,98E-03	RAB23
-1,643	8,46E-03	RAB34
-2,007	8,16E-04	RAB3D
1,626	5,26E-03	RAB6A
2,301	2,57E-06	RAB6A
1,666	1,35E-02	Raet1d/Raet1e
1,750	1,39E-02	RANBP1
-1,806	1,29E-04	RAP1A
2,768	2,50E-03	RASA3
-2,060	1,12E-02	RASAL1
-1,716	4,15E-03	RASGRP3
1,894	5,11E-04	RASIP1
1,732	3,95E-03	RASL10A
-1,723	7,04E-05	RASSF4
1,617	1,60E-03	RBBP4
-1,684	3,35E-03	RBM3
1,982	1,09E-02	RBM41
-1,948	1,26E-03	REEP6
-3,464	1,15E-02	REG4
1,547	1,14E-02	RELA
-2,024	2,36E-03	RELL2
2,579	8,69E-03	RELN
2,003	1,29E-02	REN
2,060	4,46E-03	RFC1
1,518	6,67E-03	RFFL
-1,552	3,80E-03	RFK
1,693	5,77E-03	RFX8
1,765	5,37E-04	RGD1305939
-2,071	9,61E-03	RGD1309537
-1,901	9,79E-03	RGD1310444
-3,850	6,55E-03	RGD1311103
1,981	2,34E-03	RGD1311357
1,981	2,64E-04	RGD1311357
1,882	1,09E-02	RGD1311357
3,169	2,80E-03	RGD1311564
2,246	1,09E-03	RGD1311564
1,736	4,30E-04	RGD1311624
1,658	7,23E-03	RGD1559442
2,067	3,29E-03	RGD1559781
2,019	1,01E-03	RGD1561117
-1,738	1,64E-03	RGD1561416
-2,176	2,13E-03	RGD1561520
-1,551	4,08E-04	RGD1561635
-2,458	5,16E-03	RGD1561671
-1,670	4,93E-03	RGD1562011
-1,566	8,20E-03	RGD1562079
-2,911	1,94E-03	RGD1562127
-2,086	7,13E-04	RGD1562143
-1,753	9,50E-04	RGD1562146
1,903	5,49E-03	RGD1562216
1,501	4,62E-03	RGD1562809/RGD1565143
-1,601	2,04E-03	RGD1562962
-1,675	7,37E-04	RGD1562966
-1,571	5,57E-04	RGD1563180
-2,129	1,86E-03	RGD1564133
2,675	1,31E-03	RGD1564317
3,055	1,62E-03	RGD1564420
-2,365	1,22E-02	RGD1564933
2,321	2,79E-03	RGD1564943
-1,565	2,35E-03	RGD1565310
-1,531	1,12E-02	RGD1565509
2,620	2,31E-03	RGD1565635
-1,562	3,37E-03	RGD1566247
2,172	4,93E-04	RGD1566399
-2,334	1,54E-03	RGD2301395
2,516	5,64E-03	RGL1
-1,520	2,50E-03	RGS7BP
1,717	6,72E-03	RHOB
-1,577	1,25E-03	RHOBTB3
-1,672	1,10E-02	RHOQ
-1,924	7,10E-03	Rhox8
2,197	4,66E-04	RICTOR
-1,653	2,52E-04	RILPL2
1,752	6,43E-03	RIMBP2
1,717	1,91E-03	Rims2
1,679	9,30E-03	RIMS3
-1,650	2,49E-03	RIOK3
-2,524	6,40E-03	Rmrp
-1,529	5,34E-03	RNASE1
-1,743	6,97E-03	RNASET2
-1,523	1,27E-02	RNF103
-1,770	4,90E-05	Rnf13
2,277	1,86E-03	RNF14
-1,536	3,99E-03	RNF166
-2,146	4,06E-03	RNF208
3,064	2,14E-03	RNF213
-1,563	4,67E-04	RNF217
1,527	6,24E-05	RNPEP
1,521	7,67E-03	ROBO2
1,973	2,57E-03	ROCK2
-1,519	2,63E-03	ROMO1
1,947	1,93E-03	ROS1
-1,964	1,31E-03	RPH3AL
-1,875	4,09E-03	Rpl10a
-1,676	7,36E-03	RPL14
-2,141	1,10E-02	RPL23A
-1,548	1,58E-03	RPL28
-1,591	1,72E-03	Rpl29 (includes others)
-1,592	3,35E-03	RPL39 (includes EG:25347)
1,517	1,41E-02	RPP14
-1,752	4,11E-05	RPS15A
-1,631	5,74E-03	RPS16
3,289	1,18E-02	RPS19BP1
1,704	2,48E-03	Rrm1
-1,930	2,43E-04	RTKN
-2,125	4,41E-03	RXFP3
1,751	1,40E-02	RXRA
-2,201	5,59E-05	S100A11
-1,992	5,86E-03	S100a7a
-1,794	2,57E-03	S100B
-2,156	4,98E-03	S100B
-1,568	6,08E-03	SAP18
1,717	1,96E-03	SARDH
1,868	9,46E-03	SART3
-1,696	6,77E-03	SBSN
1,558	3,33E-04	SCAI
-1,552	7,71E-03	SCAP
1,961	1,85E-03	SCARA3
-1,581	3,08E-03	SCD
-1,937	3,89E-03	SCHIP1
-2,710	2,97E-05	SCN4B
-2,113	1,35E-02	SCPEP1
-1,609	3,78E-03	SEC24B
-1,542	3,61E-03	Selt
-1,640	9,09E-03	SEPT7
-1,596	4,69E-03	SEPT8
-1,715	5,07E-03	SEPT9
-1,712	2,74E-03	SERP1
-1,800	5,13E-03	Serpina3a (includes others)
1,763	1,38E-02	SERPINA5
-2,159	1,30E-02	SERPINB1
-1,564	9,08E-03	SERPINB4
-1,505	6,29E-03	SERPINB6
-1,683	1,59E-03	SERTAD4
1,646	1,50E-03	SETD7
1,861	2,40E-05	SETDB1
-2,317	3,73E-03	SEZ6
1,809	8,98E-03	SF1
1,576	1,30E-02	SFXN4
1,642	8,09E-03	SGCA
-1,736	5,54E-03	SGCG
2,293	1,15E-02	SGSM1
-1,870	6,99E-04	SH3RF2
1,983	9,43E-04	SHC4
-1,747	1,51E-04	SHPK
2,076	8,69E-03	SHPRH
-1,502	3,33E-03	SIAE
2,199	7,35E-04	SIGLEC1
1,896	2,42E-03	SKIV2L
-1,802	4,87E-03	SLAMF7
-1,668	1,19E-04	SLAMF9
-1,581	6,42E-03	SLC12A3
-1,723	8,97E-03	SLC12A3
-1,879	5,57E-03	SLC13A1
-1,605	1,74E-03	SLC16A4
-2,642	4,23E-03	SLC17A4
-1,947	7,41E-03	SLC22A13
1,522	2,87E-03	SLC22A15
-1,526	6,56E-06	SLC22A23
2,106	5,75E-03	SLC23A2
-1,822	1,30E-04	SLC25A23
-1,585	4,30E-03	SLC26A1
1,757	1,41E-02	SLC26A9
-1,661	6,46E-04	SLC30A4 (includes EG:22785)
-1,848	1,29E-02	SLC35A4
-1,706	3,42E-04	SLC35C2
4,535	1,00E-02	SLC39A14
-1,625	1,25E-05	SLC39A4
-1,574	2,68E-03	SLC39A6
-2,008	7,59E-03	SLC3A1
-1,944	2,84E-03	SLC40A1
1,631	4,81E-04	SLC4A11
-2,040	2,33E-03	SLC4A2
-2,397	7,25E-06	SLC6A4
4,435	2,30E-03	Slc7a12
-1,877	3,39E-03	SLC7A14
2,411	3,23E-05	SLC8A1
2,109	1,41E-02	SLCO2A1
-1,502	3,58E-03	SLCO3A1
-1,534	5,73E-06	SLFN12L
1,754	8,00E-03	SMARCA4
1,545	4,30E-03	SMARCC1
1,621	4,16E-05	SMARCC2
1,994	1,02E-03	SMG5
4,362	1,18E-03	SMG6
2,613	2,67E-03	SMOC1
-2,104	9,77E-03	SMOC2
-2,263	2,85E-03	SMPD1
1,604	1,76E-03	SMPD2
1,602	5,93E-03	SMPD4
-1,742	1,26E-02	SMPD5
-1,579	6,04E-03	SMTNL2
-1,806	1,17E-04	SMYD3
1,553	1,64E-03	SMYD5
-1,523	6,71E-04	SNAPIN
2,805	2,32E-05	Snhg11 (rat)
2,439	2,38E-03	SNRK
1,719	1,14E-03	SNRK
1,548	8,30E-03	SNRNP70
-1,575	2,59E-04	SNRPA
-1,852	7,09E-03	SNRPD2
-1,527	7,58E-05	SNW1
3,551	4,53E-03	SNX29
1,629	9,25E-03	SNX32
1,633	1,35E-05	SOAT1
-2,194	1,09E-03	SOD3
1,602	6,73E-03	SON
3,053	9,82E-05	SORBS3
1,858	6,72E-03	SORCS2
-1,538	9,98E-04	SOX18
1,599	1,35E-02	SP140/SP140L
-2,013	6,36E-03	SP6
-1,636	1,13E-02	SP9
1,741	2,70E-04	SPACA5/SPACA5B
1,543	2,19E-03	SPAG6
2,146	3,22E-03	SPAG9
2,083	6,43E-03	SPATA17
-1,685	2,36E-03	SPATA18
-1,526	5,32E-03	SPATA2
1,803	9,08E-03	SPATA21
-2,015	1,31E-02	SPATA2L
-2,266	5,49E-04	SPATA3
-2,599	1,61E-03	SPEM1
1,656	3,29E-03	SPHKAP
3,069	3,40E-03	SPIN4
9,746	1,01E-03	Spink6
-1,627	6,07E-05	SPOCK2
-1,720	4,00E-03	SPON1
2,097	6,76E-04	SPOPL
1,677	3,91E-04	SPR (includes EG:20751)
-2,339	7,37E-03	SPRY1
4,119	1,20E-03	SPSB4
1,506	2,09E-03	SPTY2D1
-2,098	8,34E-03	SQSTM1
1,541	2,84E-03	SRC
-1,689	1,14E-02	SRF
-1,538	3,91E-03	SRPX2
2,244	1,23E-02	SRR
-2,360	2,73E-05	SRXN1
1,864	5,95E-03	SSH2
-1,587	1,73E-03	SSH3
1,508	1,68E-03	Ssx1
2,327	1,51E-03	ST3GAL1
-1,724	2,33E-03	ST6GALNAC6
-1,775	6,34E-03	STAR
-1,535	1,32E-02	STIM2
2,095	4,52E-03	STON2
-2,339	1,95E-03	STRA6
1,670	5,75E-03	STRA8
-2,076	1,25E-03	STX11
1,930	5,57E-03	STX16
3,295	5,75E-03	STX1B
-1,610	2,80E-03	STX6
-1,862	8,78E-03	STX8
1,719	5,88E-03	STXBP1
-1,670	3,54E-05	SULF2
-1,539	6,21E-04	SUMO2
1,945	1,09E-02	SVOP
-2,355	5,20E-03	SYDE1
1,759	2,96E-03	SYNCRIP
2,949	5,04E-05	SYNE2
-1,727	1,66E-03	SYT5
1,549	1,25E-02	SYTL5
2,078	1,66E-04	TAF15
-2,380	4,91E-03	TAF1B
1,690	1,14E-02	TAF5L
-2,103	6,32E-04	TALDO1
1,706	1,34E-03	TANC2
-1,842	3,29E-03	TANK
-2,043	9,26E-03	TAS2R10
-1,950	1,42E-03	TAS2R41
3,284	1,41E-02	TAX1BP1
-2,037	1,17E-02	TBCC
1,685	1,43E-02	TBCEL
-1,821	7,54E-03	TBR1
-1,880	1,87E-03	TBX19
-1,805	3,24E-03	TBX21
-1,607	1,61E-03	TCEA1
-1,549	2,99E-03	TCEA1
-1,813	3,26E-04	TCEAL8
-1,948	1,11E-02	TCF21
1,798	1,48E-03	TCHP
2,473	1,08E-02	TDRD9
-1,914	2,93E-03	TECRL
2,685	9,02E-03	Teddm1
-1,772	7,34E-03	Terc
1,542	5,53E-03	TET1
1,740	4,71E-04	TET2
-2,058	3,32E-03	TEX264
1,552	4,97E-03	TFCP2
1,589	2,12E-03	TFDP2
-1,845	1,41E-03	TFG
-4,136	3,82E-04	TFR2
6,961	1,99E-03	TGFB2
-1,722	1,31E-02	THAP3
1,720	1,00E-02	THRA
1,818	1,86E-03	THUMPD2
1,543	1,26E-03	TIA1
1,764	8,06E-04	TIAM1
-1,628	1,35E-02	TIMM23
2,746	7,25E-03	TIMM44
-1,954	1,79E-05	TIMP1
2,125	5,90E-03	TLL1
-1,573	2,90E-03	TM2D1
-1,676	4,12E-03	TM9SF2
1,508	1,26E-02	TMCC3
-1,692	9,36E-06	TMCO1
-1,505	2,43E-04	Tmem117
-2,122	2,32E-03	TMEM123 (includes EG:114908)
-1,590	1,24E-02	TMEM151A
1,750	1,38E-02	TMEM161A
-2,033	4,68E-03	TMEM171
-2,248	8,11E-03	TMEM176B
1,732	1,23E-02	TMEM190
-1,621	8,43E-03	TMEM200B
-1,992	1,54E-03	TMEM204
1,725	7,62E-03	TMEM30C
-1,707	2,00E-04	TMEM43
-1,706	5,77E-03	TMEM50B
-1,623	7,14E-03	TMEM55A
-2,220	3,82E-03	Tmem59
1,666	1,10E-02	TMEM59L
1,666	7,65E-04	TMEM63B
-1,938	8,39E-03	TMEM72
2,235	2,01E-04	TMEM86B
-3,551	7,23E-04	TNFRSF11B
1,642	6,28E-04	TNFRSF25
-1,636	5,65E-03	TNFRSF9
-1,518	3,13E-04	TNFSF13
-2,183	9,40E-04	TNFSF4
1,845	2,81E-05	TNIK
-1,567	1,87E-03	TNK2
2,467	1,39E-02	TNKS
1,926	8,61E-04	TNKS2
-1,913	2,15E-04	TNNT2
-1,539	4,02E-05	TNP1
-2,051	5,15E-04	TNP2
2,014	1,69E-03	TNRC18
1,651	2,47E-03	TNRC18
1,698	5,93E-03	TNRC6B
2,147	1,69E-03	Tns3
2,026	2,79E-04	TOP3A
1,706	5,25E-03	TOX
-1,576	8,54E-03	TP53 (includes EG:22059)
1,708	1,09E-02	TP63
1,648	1,81E-03	TPCN2
-1,513	1,29E-02	TPI1
-1,511	3,68E-03	TPR
2,877	7,69E-04	TPTE/TPTE2
1,618	6,91E-03	TRAK1
2,008	1,14E-02	Trap1a
1,978	3,32E-03	TRAPPC10
1,780	9,81E-03	TREML2
1,581	9,83E-04	TREX2
-2,805	8,16E-03	Trim16
2,162	3,72E-03	TRIM23
-1,928	5,26E-03	TRIM32
2,276	1,37E-02	TRIM39
1,620	4,43E-03	TRIM44
2,453	1,37E-03	TRIM62
2,336	2,59E-03	TRIOBP
1,695	2,54E-03	TRIP11
-1,671	7,01E-03	TRPC4
-1,643	9,49E-03	TRPC4AP
1,977	1,22E-03	TRPM3
4,369	4,43E-04	TRPM3
1,734	1,44E-02	TSGA13
-1,518	8,50E-03	TSPAN12
-1,535	1,52E-03	TSPAN17
2,457	1,15E-02	TSPAN5
-2,266	3,61E-04	TSPO
-1,729	2,39E-03	Tsx
1,526	1,31E-02	TTC14
-3,895	1,99E-04	TTC22
1,773	6,39E-03	TTC25
1,642	1,36E-02	TTC3
1,518	1,46E-03	TTC39A
-1,782	2,40E-03	TTI1 (includes EG:41189)
1,794	9,18E-03	TTL (includes EG:150465)
1,792	3,32E-03	Ttll13
-1,565	1,00E-02	Ttn
-1,816	5,53E-03	TTPA
-2,076	6,49E-04	TTR
-1,719	2,91E-03	TTYH2
-3,110	8,53E-04	TUBA8
-2,072	5,15E-04	TXN (includes EG:116484)
-1,508	2,00E-03	TXNDC11
1,854	4,31E-04	U2SURP
1,516	1,33E-03	UBAP1
-2,250	2,25E-03	UBD
-1,526	7,42E-03	UBE2E3
-1,725	1,05E-02	UBE2L6
2,946	2,03E-03	UBE2QL1
2,073	7,22E-03	UBE2V1
1,532	3,69E-03	UBE4B
-1,811	3,67E-04	UBL3
1,509	1,05E-02	UBP1 (includes EG:100136855)
1,834	1,32E-02	UCK1
1,956	9,17E-03	UGGT1
-1,844	2,62E-03	UGT1A6
-2,325	1,01E-02	UGT2B15
1,690	4,37E-04	UHMK1
-1,554	6,54E-03	UNC119
1,752	7,99E-03	UNC119B
1,763	1,26E-03	UNC13B
1,635	5,88E-05	UNC5B
-1,522	2,51E-03	UNC93B1
1,589	1,50E-03	UNG
1,610	1,47E-04	UPF2
1,724	5,57E-04	URGCP
-1,606	9,13E-03	URM1 (includes EG:2768949)
-1,533	1,01E-02	USE1 (includes EG:290627)
2,080	7,24E-04	USP22
1,600	8,20E-03	USP26
-1,532	2,11E-03	USP32
1,595	2,47E-03	USP33
-2,168	5,69E-03	USP35
1,657	2,85E-03	USP40
1,770	1,99E-03	USP46
-1,662	4,53E-03	Utf1
3,075	4,35E-03	UTRN
3,876	6,67E-04	UVRAG
6,186	1,14E-03	V2r5 (includes others)
-1,535	1,75E-04	VASP
-1,793	1,02E-02	VAT1
-2,011	2,73E-04	VCAM1
-1,968	7,92E-04	Vcsa1/Vcsa2
2,066	3,95E-05	VEGFA
1,577	2,34E-03	VEGFA
-1,733	9,36E-05	Vegfb
-2,417	2,46E-03	VGF
1,615	1,50E-03	VIPR1
1,786	5,19E-05	Vmn1r1
-1,983	6,69E-04	Vmn1r185
-1,811	1,33E-02	Vmn1r26
-3,358	2,64E-03	Vmn1r74/Vmn1r76
-1,641	8,96E-04	VNN1
4,348	1,79E-03	Vof16
-2,081	1,30E-03	Vom1r25/Vom1r26
-1,768	1,19E-03	Vom1r36
-2,039	1,45E-03	Vom1r75/Vom1r81
-1,942	3,48E-04	VPS25 (includes EG:28084)
-1,799	1,42E-03	VPS35
-1,548	5,56E-04	VSIG2
1,564	9,81E-03	VSTM2A
2,028	2,41E-04	VWA5B1
-2,473	6,42E-03	VWC2
3,711	2,40E-05	VWDE
-1,656	5,86E-04	WBP5
-1,985	8,68E-03	WBSCR17
-1,587	3,23E-03	WDR1
1,604	6,54E-03	WDR27
-1,902	1,20E-03	WDR45
1,670	1,38E-02	Wdr8
1,625	8,81E-04	WDR88
-1,582	6,52E-03	WDR89
1,606	2,94E-03	WDR96
-1,530	1,32E-02	WDTC1
-2,474	8,09E-03	WEE2
-1,744	6,39E-05	WFDC1
-2,333	3,17E-03	Wfdc10
1,550	1,13E-02	WHSC1
1,650	8,66E-03	WHSC1L1
-1,761	2,98E-05	WISP1
-1,640	5,70E-04	WLS
2,855	4,41E-03	Wnk1
1,616	1,67E-03	Wnk3
5,981	2,28E-03	WWOX
2,024	4,24E-03	XIAP
1,536	1,99E-03	XIAP
2,015	8,95E-05	XPO6
1,606	6,71E-03	XPOT
1,944	6,55E-04	XPR1
1,751	1,94E-03	Xrra1
-1,868	9,75E-03	YAF2
-1,821	4,55E-03	YIPF3
1,535	8,07E-03	YJEFN3
2,072	1,36E-02	YOD1
1,685	1,79E-03	YPEL4
1,570	6,68E-04	YTHDC2
-1,665	1,20E-04	Ywhaq
1,964	3,22E-03	ZBBX
1,597	6,33E-03	ZBTB26
2,079	9,22E-05	ZBTB37
2,424	1,12E-03	ZBTB47
-2,146	5,77E-03	ZBTB8B
-1,610	9,61E-03	ZC4H2
1,571	1,43E-03	ZCCHC3
1,816	7,95E-04	ZCCHC7
1,699	7,58E-05	ZDBF2
-2,203	4,23E-03	ZDHHC13
-1,524	8,17E-03	ZFAND1
-1,700	5,81E-04	ZFAND3
3,830	8,70E-03	ZFC3H1
2,095	1,10E-02	ZFP112
2,075	1,84E-04	Zfp569
2,023	9,25E-03	Zmym3
1,903	2,58E-03	ZMYND10
1,630	2,28E-04	ZNF142
1,541	8,73E-05	ZNF169
2,292	3,25E-05	ZNF238
1,672	4,87E-03	ZNF319
1,508	3,10E-03	ZNF436
1,896	5,05E-03	ZNF445
3,951	7,13E-03	ZNF512
-1,642	2,46E-03	ZNF598
2,063	4,84E-03	ZNF692
1,582	7,79E-03	ZNF704
1,532	1,34E-02	ZNF76
2,899	5,43E-06	ZNFX1
1,638	6,91E-04	Zscan30
1,826	1,28E-03	ZSCAN4
1,583	2,23E-03	ZZEF1

## Sheet: BPA 10 nM D21
Fold Change	p-value	Symbol
-1,692	7,24E-03	1110012D08Rik
-2,732	3,41E-03	1190003J15Rik
-2,294	2,80E-02	1300002K09Rik
2,720	6,24E-03	1300017J02Rik
2,185	6,11E-03	1500011B03Rik
-2,397	1,29E-02	1600014K23Rik
-3,060	2,08E-02	1600029D21Rik
-2,628	5,82E-03	1700001K19Rik
-2,692	2,97E-02	1700006A11Rik
-2,823	2,44E-02	1700008I05Rik
-3,110	2,53E-02	1700008P20Rik
-2,355	1,69E-03	1700009N14Rik
-2,041	1,18E-03	1700012A03Rik
-1,909	4,22E-03	1700014D04Rik
-1,638	1,88E-02	1700016D06Rik
-2,401	2,06E-02	1700029H14Rik
-2,980	1,56E-02	1700034J05Rik
-2,488	5,55E-03	1700042B14Rik (includes others)
-2,448	8,63E-03	1700042B14Rik (includes others)
2,986	4,70E-03	1700045I19Rik
-1,955	2,06E-03	1700061G19Rik
-1,542	1,16E-02	1700067P10Rik
4,251	1,44E-02	1700071K01Rik
-2,152	1,64E-02	1700072E05Rik
-1,646	7,31E-03	1700072E05Rik
-1,864	1,74E-02	1700074P13Rik
-2,575	3,58E-03	1700080E11Rik
-3,036	1,75E-04	1700106J16Rik
-2,591	2,66E-03	1700109H08Rik
1,862	1,21E-02	1810009A15Rik
-3,720	5,03E-03	1810009J06Rik/LOC100044143
3,183	1,52E-02	1810037I17Rik (includes others)
-2,726	1,17E-02	1810065E05Rik
-2,891	1,85E-03	2010003K15Rik
-2,068	3,24E-02	2010106E10Rik
-3,374	2,47E-02	2010107G12Rik
-2,050	5,36E-03	2200002J24Rik
1,862	1,05E-03	2200002J24Rik
-3,593	1,16E-04	2210409E12Rik
-3,898	5,78E-03	2210409E12Rik
-3,464	1,07E-02	2210409E12Rik
-2,551	1,00E-02	2300005B03Rik
-3,475	2,37E-02	2310042E22Rik (includes others)
-1,650	3,30E-02	2610002M06Rik
-2,621	7,59E-03	2610528A11Rik
3,205	1,05E-02	2810025M15Rik
-2,099	1,24E-02	3110001I22Rik
-3,768	2,40E-02	3830417A13Rik
-4,544	3,56E-02	4833423E24Rik
-3,196	6,19E-03	4833423E24Rik
-2,298	1,25E-02	4921506M07Rik
-2,255	2,55E-02	4921511C20Rik
-2,722	9,48E-03	4921517D21Rik
-2,639	1,45E-02	4921524L21Rik
-3,166	2,75E-02	4921528I07Rik (includes others)
-2,485	1,56E-03	4921530L21Rik
-2,775	2,23E-02	4922502D21Rik
-4,150	8,02E-03	4930402F06Rik
-2,177	1,49E-02	4930403L05Rik
-2,218	2,51E-02	4930415L06Rik
-2,962	1,06E-02	4930415L06Rik
-4,312	8,40E-03	4930430A15Rik
-2,992	1,03E-02	4930438A08Rik
-2,554	2,34E-02	4930443G12Rik
2,913	3,03E-02	4930468A15Rik
-2,324	3,96E-03	4930474N05Rik
-3,270	8,39E-04	4930474N05Rik
-1,994	1,19E-03	4930474N05Rik
-1,721	2,96E-02	4930474N05Rik
-2,973	4,11E-03	4930474N05Rik
-2,541	1,79E-03	4930474N05Rik
-2,356	2,96E-03	4930474N05Rik
-1,736	1,70E-03	4930474N05Rik
-3,136	8,88E-03	4930474N05Rik
6,046	6,13E-03	4930486L24Rik
-2,170	2,52E-02	4930504O13Rik
-2,992	1,07E-02	4930519G04Rik
-3,780	1,93E-02	4930542N07Rik
-1,774	1,88E-02	4930547C10Rik
-3,271	4,13E-03	4930548H24Rik
-2,116	6,43E-05	4930549C01Rik
-2,752	3,25E-02	4930564C03Rik
-2,104	1,57E-02	4930567H17Rik
-2,918	3,62E-02	4930568D16Rik
-3,339	2,26E-03	4931406B18Rik
-2,747	2,02E-02	4931408C20Rik
-2,729	2,67E-03	4931409K22Rik
7,418	2,38E-03	4931417E11Rik
-2,618	1,89E-02	4931423N10Rik
-2,476	1,00E-02	4931429L15Rik
-1,979	1,85E-02	4931431F19Rik
-2,848	7,67E-03	4931440L10Rik
-2,322	1,74E-02	4932411N23Rik
-3,073	1,72E-02	4933400A11Rik
-2,614	4,35E-03	4933403O03Rik/Dux
-2,836	4,09E-03	4933403O03Rik/Dux
-2,307	1,33E-02	4933403O03Rik/Dux
-3,906	1,41E-02	4933403O03Rik/Dux
-2,448	9,26E-03	4933403O03Rik/Dux
-3,260	7,74E-03	4933403O03Rik/Dux
-2,830	6,12E-03	4933403O03Rik/Dux
-2,365	8,11E-03	4933403O03Rik/Dux
-2,283	1,85E-03	4933403O03Rik/Dux
-2,662	1,59E-02	4933403O03Rik/Dux
-1,874	8,68E-04	4933403O03Rik/Dux
-2,776	1,24E-02	4933422H20Rik
-2,592	1,21E-02	4933427D06Rik
-2,772	3,13E-02	4933434I20Rik
-3,160	8,36E-03	4933436I01Rik
-2,707	1,74E-02	5330437I02Rik
-2,773	2,48E-03	5430435G22Rik
-2,479	8,67E-04	5830403L16Rik
-2,672	4,74E-03	5830473C10Rik
-2,172	7,91E-04	6030498E09Rik
2,546	1,52E-03	6430531B16Rik
2,346	3,49E-03	8030411F24Rik
-2,165	2,97E-02	8030474K03Rik
-2,668	2,20E-02	8030474K03Rik
-2,596	7,86E-03	9130208D14Rik
-2,890	4,38E-04	9130208D14Rik
-3,364	3,10E-04	9230104L09Rik
-2,552	1,66E-04	9330101J02Rik
-2,993	1,96E-02	9330101J02Rik
-2,395	1,09E-02	9530082P21Rik
-4,413	2,35E-02	9930111J21Rik1 (includes others)
-3,406	2,87E-02	A1BG
-2,358	8,57E-03	A1CF
8,059	7,28E-03	A2M
5,577	2,05E-02	A2M
-2,737	3,40E-05	A3GALT2
-1,935	5,27E-03	A430089I19Rik (includes others)
-3,982	1,34E-02	A430089I19Rik (includes others)
-2,075	1,78E-02	A4GALT
-3,731	3,06E-04	A630001G21Rik
-4,018	1,27E-02	A630033H20Rik
2,821	1,52E-02	A730098P11Rik
3,108	1,83E-02	A730098P11Rik
2,828	3,61E-02	A730098P11Rik
-2,153	2,18E-03	AA414768
2,688	2,05E-03	AA926063
-2,999	2,17E-02	AADAC
-3,343	2,73E-03	AADACL2
-3,393	9,56E-04	AADACL3
-1,626	1,37E-02	AADAT
10,358	1,82E-02	AAK1
2,689	3,16E-02	AAK1
3,060	2,10E-02	AAMP
-2,929	1,47E-04	AANAT
-1,548	4,95E-03	AARSD1
1,836	2,19E-03	AASDH
5,120	3,15E-03	AATK
-1,877	2,88E-02	ABAT
-2,742	2,36E-02	ABCA12
-4,207	6,39E-03	Abca15
2,893	2,06E-02	ABCA2
-2,394	4,10E-04	ABCA3
3,917	3,87E-03	ABCA3
-2,983	2,02E-02	ABCA4
-5,059	6,61E-03	ABCA6
-3,037	4,71E-03	ABCA8
-4,163	9,24E-03	ABCB1
2,970	9,61E-04	ABCB10
-2,536	1,46E-03	ABCB11
-2,565	2,41E-04	ABCB4
-2,836	5,59E-03	ABCB7
-2,283	1,47E-02	ABCB8
-1,896	1,80E-03	ABCB9
-4,746	1,09E-02	ABCC1
-1,880	2,22E-03	ABCC1
2,831	2,45E-02	ABCC1
2,155	2,33E-02	ABCC1
-1,611	5,07E-03	ABCC10
-2,310	6,06E-03	ABCC12
-2,543	8,49E-03	Abcc2
-1,960	2,41E-02	ABCC4 (includes EG:10257)
2,013	3,34E-02	ABCC5
-3,118	3,42E-03	ABCC8
-3,654	1,76E-02	ABCC9
2,130	6,37E-03	ABCC9
2,899	5,89E-03	ABCD1
5,433	1,29E-03	ABCE1
2,263	2,66E-02	ABCF1
2,164	3,06E-02	ABCF2
3,313	2,00E-02	ABCG1
-2,775	5,87E-03	Abcg3
-1,625	2,40E-02	Abcg3l1/Abcg3l3
-3,638	8,70E-04	Abcg3l1/Abcg3l3
2,522	1,95E-02	Abcg3l2
-3,477	1,82E-03	ABHD1
2,422	1,40E-02	ABHD12
-2,375	2,73E-02	ABHD12B
-2,705	1,84E-02	ABHD13
2,552	3,12E-02	ABHD16A
3,627	2,70E-02	ABHD4
2,267	2,00E-02	ABHD6
3,476	2,55E-02	ABHD8
2,660	3,29E-02	ABI1
2,992	1,77E-02	ABI2
-2,364	2,69E-03	ABI3
-3,424	8,75E-03	ABL1
-2,165	1,04E-02	ABL1
-2,096	3,35E-02	ABL2
-2,725	4,53E-03	ABLIM1
-2,624	1,41E-03	ABLIM2
-2,885	1,72E-05	ABLIM3
4,266	8,02E-03	Abo2
-2,915	1,28E-02	ABP1 (includes EG:26)
2,108	2,79E-02	Abp10
-2,942	3,18E-02	Abph (includes others)
-3,180	7,68E-03	Abpz
2,648	1,42E-02	ABR
-1,929	2,03E-04	ABRA
3,401	1,19E-02	ACAA1
2,418	7,84E-03	ACAA1
2,365	3,01E-04	ACAA1
4,907	1,00E-02	ACAA1
1,577	3,30E-02	ACAA2
-2,405	1,08E-02	ACACB
3,516	1,05E-02	Acad10
2,637	2,36E-02	ACAD9
2,797	1,50E-02	ACADL
3,071	1,26E-02	ACADM
3,138	2,34E-02	ACADS
-2,355	1,41E-03	ACADSB
2,408	1,05E-02	ACADVL
-3,665	2,06E-03	Acan
-2,604	1,61E-02	ACAP3
1,636	3,24E-02	ACAP3
-2,370	1,88E-02	ACAT2
3,139	2,78E-02	ACAT2
-3,333	2,14E-04	ACBD4
-2,312	1,96E-02	ACBD7
-3,776	2,09E-02	ACCN2
2,490	3,07E-02	ACCN4
1,740	1,86E-02	ACCS
2,361	1,42E-02	ACD
-2,621	2,42E-02	Ace3
-2,614	1,04E-02	ACER1
3,822	2,08E-04	ACER2
15,211	1,42E-02	ACER2
-1,745	6,89E-03	ACER3
-4,929	2,55E-02	ACHE
-2,048	2,45E-03	ACIN1
3,082	2,69E-02	ACLY
-3,349	1,10E-02	ACMSD
-3,168	1,86E-02	ACN9 (includes EG:362323)
2,770	1,72E-02	ACO1
-2,360	7,70E-03	ACOT1
-3,679	3,05E-02	ACOT12
-3,374	3,61E-02	ACOT2
-1,739	3,41E-02	ACOT4
-2,998	7,90E-03	Acot5
-3,446	2,54E-02	ACOT6
1,916	3,49E-02	ACOT8
2,034	2,78E-02	ACOT9
2,935	2,24E-02	ACOX1
-2,815	3,39E-02	ACOX2
-2,770	4,53E-03	ACOX3
2,644	2,48E-02	ACP1 (includes EG:11431)
3,105	2,41E-02	ACP5
2,327	1,57E-02	ACP6
3,458	6,80E-03	ACPL2
-2,874	2,78E-03	ACPT
4,530	1,72E-02	ACSBG1
-3,849	3,94E-04	ACSBG2
-3,151	7,54E-03	ACSF2
2,366	2,98E-02	ACSL1
5,781	4,07E-03	ACSL3
2,957	1,90E-02	ACSL4
1,523	3,34E-02	ACSL5
-2,045	2,00E-02	ACSL6
-2,555	6,35E-03	ACSM2A
-2,570	1,31E-02	ACSM3
-3,527	2,00E-02	ACSM5
2,409	2,27E-02	ACSS1
-3,074	5,71E-03	ACSS3
-3,246	6,12E-03	ACTA1
4,471	2,58E-02	ACTA2
2,680	3,17E-02	ACTB
-3,784	7,61E-04	ACTBL2
5,285	2,43E-02	ACTG1
12,137	8,80E-03	ACTG1
-2,498	5,58E-03	ACTL6B
-2,809	4,37E-03	ACTL7A
-1,961	9,35E-03	ACTL7B
1,765	2,16E-02	ACTN1
-2,927	2,08E-03	ACTN2
3,198	1,69E-02	ACTN4
4,419	4,37E-04	Actr1b
3,101	6,54E-03	ACTR2
2,815	2,14E-02	ACTR3
-2,034	1,51E-03	ACTR3B
-1,838	2,88E-02	ACTRT1
-3,052	1,35E-02	ACTRT2
-2,914	1,56E-04	ACVR1B
-3,722	1,59E-03	ACVR1C
-4,308	4,64E-03	ACVR1C
2,299	4,33E-03	ACVR2B
-1,639	1,90E-02	ACVRL1
5,312	1,05E-03	ACY3
2,198	2,70E-02	ACYP1
-2,847	7,44E-03	ADA
-2,601	1,14E-02	ADAD1
2,059	2,50E-02	ADAM10
-3,123	8,79E-03	ADAM11
-1,906	6,82E-03	ADAM19
-2,475	1,23E-03	ADAM2
-2,868	1,70E-02	ADAM22
-2,461	1,67E-02	ADAM22
-2,688	2,12E-02	ADAM23
-2,685	3,18E-02	ADAM28
-2,479	1,21E-02	Adam3
-3,196	6,67E-04	ADAM30
-2,956	2,20E-02	ADAM32
-2,957	1,54E-04	Adam4/Gm4787
4,185	1,09E-02	ADAM7
-2,119	8,08E-04	ADAM8
-3,040	5,19E-03	ADAMDEC1
-3,371	2,77E-02	ADAMTS12
-2,877	5,45E-03	ADAMTS14
-1,634	3,03E-02	ADAMTS15
-2,935	2,84E-02	ADAMTS3
-2,731	3,53E-02	ADAMTS5
1,772	2,51E-03	ADAMTS7
3,030	1,57E-02	ADAMTS9
-2,528	2,00E-03	ADAMTSL1
-2,134	1,14E-02	ADAMTSL2
-2,258	3,06E-02	ADAMTSL3
-3,288	7,89E-05	ADAMTSL3
-3,159	1,44E-02	ADAP2
-4,028	8,34E-03	ADARB2
3,616	4,29E-04	ADCK3
2,554	3,34E-03	ADCK4
-1,936	5,23E-03	ADCK5
-4,172	1,63E-03	ADCY2
-2,753	1,76E-02	ADCY8
-2,748	1,97E-04	ADCYAP1 (includes EG:11516)
-5,187	2,73E-02	ADCYAP1R1
-2,958	4,08E-03	ADCYAP1R1
-2,562	5,52E-03	ADCYAP1R1
-2,255	1,09E-02	ADD1
2,919	8,20E-03	ADD1
-2,497	3,39E-03	ADD2
-2,563	1,49E-02	ADD2
2,277	6,69E-03	ADD3
2,987	8,85E-06	ADD3
-2,335	6,49E-03	ADH1C (includes EG:11522)
-2,814	1,18E-03	ADH4 (includes EG:127)
-2,435	2,63E-02	ADH4 (includes EG:127)
3,032	2,84E-02	Adh5
-3,858	7,22E-03	ADH6 (includes EG:130)
-4,540	3,58E-03	Adh6a
-4,390	1,15E-02	ADH7
1,899	1,89E-02	ADI1 (includes EG:104923)
4,053	2,16E-02	ADIPOR1
2,522	1,62E-02	ADIPOR2
5,218	1,39E-02	ADM
-3,238	6,81E-03	ADM2
1,809	7,61E-03	ADNP
-2,350	4,38E-04	ADORA1
3,360	6,14E-03	ADORA1
2,307	3,36E-02	ADPGK
-2,079	2,77E-02	ADRA1A
-3,838	1,93E-03	ADRA1D
-2,081	1,18E-02	ADRA2A
-3,580	6,59E-04	ADRB1
-2,075	8,49E-03	ADRB2
-1,644	1,94E-02	ADRBK1
-2,278	2,94E-02	ADRM1
-3,469	6,22E-03	Adssl1
1,868	8,66E-03	AEBP1
-2,509	5,63E-03	AEBP2
2,570	1,76E-02	AEN
-3,609	3,90E-04	AF366264 (includes others)
-2,091	1,53E-02	AFAP1L1
-2,887	2,12E-03	AFAP1L1
-3,241	1,66E-02	AFAP1L2
-3,330	3,41E-04	AFF1
-2,237	5,19E-03	AFF2
-3,142	8,32E-03	AFF3
2,588	3,49E-02	AFF4
-3,417	1,56E-02	AFM
-3,147	1,00E-02	AFP
3,413	1,58E-02	AFTPH
2,108	1,88E-02	AGA
3,860	9,75E-03	AGAP1
-3,864	7,30E-03	Agap2
-2,755	1,10E-02	AGBL1
-2,255	1,23E-02	AGBL2
-3,538	1,19E-02	AGBL3
-1,918	3,12E-02	AGER
2,556	3,62E-03	Agfg1
-2,562	2,78E-02	AGFG2
3,463	4,94E-03	AGFG2
-2,649	1,32E-02	AGGF1
-3,051	7,08E-03	AGL
-3,132	1,59E-05	AGMO
-4,702	5,71E-03	AGMO
2,514	2,49E-02	AGPAT1
-2,077	5,76E-03	AGPAT3
3,601	1,08E-02	AGPAT4
-1,904	1,48E-02	AGPAT9
-2,645	2,17E-03	AGPHD1
-3,563	3,17E-03	AGR3
-1,935	1,66E-02	AGRN
3,429	1,61E-02	AGRN
-2,071	5,18E-03	AGT
-3,076	7,19E-04	AGTR1
2,661	7,70E-03	AGTRAP
-5,796	1,44E-03	AGXT
-2,596	1,84E-02	AGXT2
2,532	3,38E-02	AHCY
-1,500	6,87E-03	AHCYL1
3,091	2,51E-02	AHCYL1
-2,966	1,20E-02	AHCYL2
2,020	2,75E-02	AHCYL2
4,044	1,12E-02	AHDC1
2,322	2,60E-02	AHI1
-1,963	4,50E-03	AHNAK
-2,829	3,00E-02	AHNAK
-1,661	1,20E-02	AHNAK
-3,336	5,84E-03	AHNAK2
-3,314	5,79E-03	AHR
-1,950	2,54E-02	AHRR
3,860	2,52E-02	AHSG
-2,256	2,59E-02	AI182371
-3,205	5,72E-03	AICDA
-1,784	8,49E-03	AICDA
-2,620	2,79E-03	AIF1L
-3,679	1,62E-04	AIF1L
2,177	3,14E-02	AIFM1
2,493	5,64E-03	AIFM2
1,549	1,22E-03	AIFM2
-2,557	5,70E-03	AIFM3
-1,731	2,14E-02	Aim1
-1,826	2,94E-02	AIM1L
-3,581	3,39E-02	AIM2 (includes EG:304987)
2,979	7,57E-03	AIMP1
1,713	2,68E-02	AIMP2
2,203	1,12E-03	AIP
-3,227	1,60E-03	AIPL1
-2,458	3,29E-02	AIRE
2,132	7,01E-04	Ajap1
-2,185	6,64E-03	AK1
3,102	2,00E-02	AK1
2,134	7,88E-03	AK2
2,887	1,90E-02	AK4
2,873	3,19E-03	AK7
-2,669	6,81E-03	AKAP1
-2,169	2,44E-04	AKAP1
3,003	1,83E-02	AKAP1
3,605	1,86E-02	AKAP10
-1,709	2,87E-02	AKAP11
4,359	7,77E-03	AKAP11
-3,189	6,41E-04	AKAP12
2,062	2,90E-02	AKAP12
1,649	1,28E-02	Akap17a
1,803	3,43E-03	AKAP2/PALM2-AKAP2
-1,869	1,23E-02	AKAP4
-3,834	6,78E-03	AKAP6
3,439	1,82E-02	AKAP7
2,906	2,70E-02	AKAP8
2,799	6,56E-03	AKAP8L
4,797	7,50E-03	AKIP1
-3,980	4,77E-04	AKNAD1
-2,868	4,37E-03	Akp3
2,114	3,00E-02	AKR1A1
2,114	2,92E-02	AKR1B1
-2,520	7,80E-04	AKR1B10
-2,325	1,43E-02	Akr1b7
-2,733	9,40E-03	AKR1C1/AKR1C2
-4,040	6,41E-03	Akr1c12/Akr1c12l1
-1,938	1,88E-02	Akr1c12/Akr1c12l1
2,442	5,27E-03	Akr1c12/Akr1c13
5,260	1,41E-02	Akr1c19
-2,660	1,63E-02	AKR1C3
-3,203	1,40E-02	AKR1C3
-1,551	1,15E-02	AKR1C4
-1,662	1,42E-02	AKR1CL1
-4,906	2,03E-02	AKR1D1
-2,308	2,56E-03	AKR1E2
2,269	3,10E-02	AKR7A2
3,204	2,17E-02	AKR7A3
-2,211	2,46E-02	AKTIP
3,355	2,29E-02	ALAS1
2,896	2,03E-02	ALAS2
1,883	2,66E-02	ALDH16A1
3,387	1,27E-02	ALDH1A1
-2,724	3,25E-02	ALDH1A2
-2,779	2,22E-03	ALDH1A3
-2,239	1,11E-02	Aldh1a7
2,779	8,50E-03	ALDH1L1
3,081	7,95E-03	ALDH3A2
2,298	1,30E-03	ALDH3B1
-2,959	1,05E-02	ALDH3B2
-3,475	1,24E-02	Aldh4a1
-2,772	5,87E-03	ALDH5A1
3,155	1,66E-02	ALDH7A1
-2,926	2,13E-02	ALDH8A1
3,688	5,23E-03	ALDH9A1
3,246	2,05E-02	ALDOA
3,309	1,83E-02	Aldoal1
5,674	3,33E-03	ALDOC
-1,888	5,21E-03	ALG12 (includes EG:315212)
2,558	1,48E-02	ALG3
3,150	1,95E-02	ALG5
-3,975	1,86E-02	ALG6
2,272	1,72E-02	ALG6
1,717	3,04E-02	ALG8
2,471	3,29E-03	ALG9
3,169	8,27E-03	ALKBH2
9,190	3,09E-04	ALKBH6
5,597	2,81E-03	ALKBH7
-3,014	1,11E-02	ALLC
-2,418	2,96E-03	ALMS1
24,390	2,22E-03	Alox12e
-2,905	3,29E-02	ALOXE3
-1,913	2,19E-02	ALPK1
-3,114	6,83E-03	ALPK2
-2,225	2,25E-02	ALPK3
1,867	3,18E-03	ALPL
-2,785	4,54E-03	ALPP/ALPPL2
-1,987	1,31E-02	ALS2CL
-2,890	1,57E-02	ALS2CR12
-2,503	2,06E-02	ALS2CR8
-3,270	2,61E-02	ALX1
-2,961	3,53E-02	ALX3
-2,928	2,46E-03	ALX4
-5,331	1,20E-02	AMBN
-3,768	1,42E-02	AMBP
3,001	1,96E-03	AMBRA1
-1,569	2,57E-03	AMFR
-3,814	2,69E-03	AMIGO1
-2,354	7,52E-03	AMIGO2
1,823	1,49E-03	AMMECR1
2,348	3,47E-02	AMMECR1L
2,517	3,05E-02	AMMECR1L
-3,827	2,29E-02	AMOT
-2,829	8,33E-03	AMOT
-2,191	3,91E-03	AMOTL2
-1,785	6,99E-03	AMPD2
1,896	1,16E-02	AMPD3
-2,382	3,32E-03	AMT
-3,237	2,10E-03	AMY1A (includes others)
-2,532	3,72E-03	AMY1A (includes others)
2,752	2,92E-02	AMZ2
-1,740	1,15E-02	ANAPC10
-2,974	4,11E-03	ANAPC11
4,286	5,81E-03	ANAPC11
1,938	2,36E-02	ANAPC13
2,239	3,46E-02	ANAPC13
2,269	4,55E-03	ANAPC2
2,696	1,79E-02	ANAPC4
2,764	1,42E-02	ANAPC5
-6,023	9,87E-03	Andpro (includes others)
-1,960	4,84E-03	Andpro (includes others)
-3,258	1,53E-02	Andpro (includes others)
4,522	7,69E-03	ANG
2,652	2,64E-02	ANGEL1
2,701	1,60E-02	ANGEL2
-2,285	8,49E-03	ANGPT1
-2,983	2,46E-02	ANGPT2
-4,924	5,42E-03	ANGPTL1
3,083	2,50E-02	ANGPTL2
8,041	1,71E-05	ANGPTL4
-2,239	2,10E-02	ANGPTL6
-2,237	1,93E-02	ANK1
-3,219	8,99E-03	ANK2
1,971	1,30E-02	ANKH
-2,131	1,01E-03	ANKIB1
-2,521	3,64E-02	Ankk1
-3,093	1,08E-02	Ankk1
-3,414	6,21E-04	Ankk1
2,809	2,08E-02	ANKMY2
-3,311	2,74E-03	ANKRD1
3,339	1,76E-02	ANKRD10
-2,257	3,68E-03	ANKRD12
2,944	1,53E-02	ANKRD13A
-1,847	1,98E-02	ANKRD13C
2,921	1,62E-02	ANKRD13C
-1,846	2,23E-02	ANKRD13D
-2,485	6,70E-04	ANKRD2
-2,354	5,70E-03	ANKRD22
4,681	2,88E-03	ANKRD24
-2,177	1,04E-02	ANKRD26
-2,334	1,19E-02	ANKRD27
-2,279	1,11E-02	ANKRD27
-2,598	2,82E-03	ANKRD29
2,218	2,96E-02	ANKRD32
-3,032	3,37E-04	ANKRD34B
-2,886	5,98E-03	ANKRD34B
-3,511	1,76E-03	ANKRD35
4,380	1,53E-03	ANKRD37
-2,680	3,35E-03	ANKRD40
2,418	1,91E-02	ANKRD40
-2,253	2,64E-02	ANKRD42
-2,195	1,52E-02	ANKRD45
2,486	2,54E-03	ANKRD46
-2,849	2,10E-02	ANKRD49
1,684	3,27E-02	ANKRD50
-2,943	1,46E-02	ANKRD53
3,126	2,82E-02	ANKRD54
-3,239	1,91E-03	ANKRD55
3,578	1,95E-02	ANKRD57
-1,901	1,93E-02	ANKRD58
-2,549	8,62E-03	ANKRD6
2,254	3,00E-02	ANKS1A
1,820	2,56E-02	ANKS3
1,623	3,24E-02	ANKS6
3,893	2,74E-03	ANO1
1,695	3,39E-02	ANO10
2,673	3,39E-02	ANO10
-3,660	1,28E-02	ANO3
-2,022	9,59E-03	ANO4
1,817	1,14E-02	ANO6
-3,040	2,77E-02	ANO9
1,735	2,45E-02	ANP32A
1,549	2,04E-02	ANP32B
-3,191	9,01E-03	ANTXR1
-2,837	1,28E-03	ANTXRL
-1,941	6,88E-03	ANUBL1
-1,984	1,46E-02	ANUBL1
3,987	1,54E-02	ANXA11
3,764	2,19E-02	ANXA2
2,023	2,06E-02	ANXA6
-2,450	8,73E-03	AOAH
-2,473	1,85E-03	Aoc2
2,821	2,55E-02	AOC3
-2,357	1,73E-02	Aox3
-2,965	8,15E-03	Aox3l1
-1,905	1,45E-02	AP1AR
-2,172	4,27E-05	AP1G1
2,377	5,03E-04	AP1S1
2,474	2,42E-02	AP1S2
6,488	2,95E-02	AP2A1
1,758	2,83E-02	AP2A2
1,920	2,00E-02	AP2B1
2,057	2,54E-02	AP2B1
2,763	2,16E-02	AP2M1
3,986	1,64E-02	AP2S1
2,038	1,53E-02	AP3B1
2,870	2,64E-02	AP3D1
-2,483	1,49E-02	AP4E1
-2,654	1,84E-03	AP4M1
-1,550	9,54E-03	AP4S1
-2,588	2,43E-03	APBA1
-3,303	4,39E-03	APBA2
2,481	5,02E-03	APBA3
3,476	2,94E-03	APBB1
-1,819	3,59E-02	APBB2
-2,736	8,30E-03	APC
2,744	4,21E-04	APC2 (includes EG:10297)
-2,617	1,89E-02	APCDD1
2,277	8,13E-04	APEH
3,375	5,92E-03	APEX1
-3,375	1,66E-02	APEX2
2,922	1,04E-02	Aph1a
5,782	9,56E-03	APH1B
3,791	1,07E-02	APH1B
-2,008	8,32E-03	API5
-1,862	1,84E-02	APLF
2,961	2,92E-02	APLN
-2,015	7,07E-03	APLNR
4,195	1,07E-02	APLP2
-3,589	2,38E-03	APOA1
2,213	1,28E-02	APOA1BP
-3,385	4,40E-03	APOA2
-1,764	2,08E-02	APOA5
-3,323	1,19E-03	APOB
-1,567	1,49E-02	APOC1
-1,886	3,05E-02	APOC2
-2,355	1,80E-02	APOC3
2,198	2,27E-02	APOC4
-2,400	1,57E-02	APOD
3,681	1,64E-02	APOE
-4,037	1,17E-02	APOF
-2,838	3,32E-03	APOH
-1,972	2,35E-02	Apol11a
-3,003	1,20E-02	APOL3
-1,804	1,35E-03	Apol3/LOC681351
-3,131	1,28E-02	Apon
1,526	1,36E-02	APOO
2,583	1,97E-02	APOPT1
3,050	1,78E-02	APP
3,380	2,91E-02	APPBP2
3,087	9,36E-03	APPL2
2,722	7,93E-03	APRT
-1,644	2,32E-02	AQP1
-4,167	1,70E-03	AQP3
-2,267	5,14E-03	AQP4
-3,560	3,71E-03	AQP5
-1,935	3,30E-02	AQP9
-2,609	1,34E-02	AQPEP
3,083	3,59E-03	AQR
6,297	4,84E-03	ARAF
1,793	2,02E-02	ARAF
-1,790	2,33E-02	ARAP1
1,937	1,99E-02	ARAP2
-3,103	1,59E-03	ARAP3
-2,590	1,47E-04	ARC
-3,320	3,85E-03	AREG/AREGB
3,446	1,64E-02	ARF1
-3,234	3,04E-02	Arf2
3,636	2,17E-02	ARF5
-1,634	3,14E-02	ARFGAP1
2,100	1,39E-02	ARFGAP1
4,141	1,08E-02	ARFGAP2
5,056	1,96E-02	Arfgap3
2,588	1,43E-02	ARFGEF1
3,262	1,61E-02	ARFGEF2
-1,739	1,31E-02	ARFIP1
2,550	1,70E-02	ARFIP2
-2,057	1,88E-03	ARFRP1
-2,899	2,13E-03	ARG2 (includes EG:11847)
2,942	2,24E-02	ARGLU1
3,134	2,47E-02	ARHGAP1
-1,950	6,03E-03	ARHGAP10
-3,579	2,39E-03	ARHGAP11A
1,598	9,33E-03	ARHGAP18
1,826	1,22E-02	ARHGAP20
2,269	2,82E-04	ARHGAP22
-2,453	1,48E-02	ARHGAP23
-3,952	7,21E-03	ARHGAP24
-2,127	6,73E-03	ARHGAP24
-3,380	8,65E-04	ARHGAP25
-3,537	1,61E-03	ARHGAP27 (includes EG:201176)
2,259	2,33E-02	ARHGAP28
-2,579	2,12E-03	ARHGAP30
-3,927	4,80E-03	ARHGAP31
-2,992	1,51E-02	ARHGAP35
-3,960	3,19E-02	ARHGAP35
-4,162	1,63E-02	ARHGAP39
-2,416	6,89E-03	ARHGAP4
2,202	2,35E-02	ARHGAP5
2,427	3,01E-02	ARHGDIA
8,557	1,51E-02	ARHGDIB
-2,132	3,12E-02	ARHGDIG
3,271	1,71E-02	ARHGEF1
-1,758	3,29E-02	ARHGEF11
-1,852	1,16E-02	ARHGEF12
-2,636	5,53E-03	ARHGEF15
-1,873	2,47E-02	ARHGEF17
-2,554	7,94E-03	ARHGEF18
3,451	7,07E-03	ARHGEF18
2,370	1,27E-02	ARHGEF25
-2,849	3,61E-02	ARHGEF26
3,584	1,58E-02	ARHGEF3
-2,634	1,44E-03	ARHGEF4
-3,039	1,47E-02	ARHGEF6
-3,050	4,50E-03	ARHGEF7
-3,127	1,72E-02	ARHGEF7
3,599	2,08E-02	ARHGEF7
-2,460	1,08E-02	ARHGEF9
3,473	3,04E-02	ARID1A
-3,970	1,04E-02	ARID1B
2,284	2,05E-02	ARID2
-1,566	1,04E-02	Arid3a
-2,480	2,88E-02	Arid3a
-2,928	5,89E-03	ARID3B
-4,137	1,08E-02	ARID3B
-2,169	1,82E-03	ARID3C
-2,300	1,75E-02	ARID4A
-3,206	2,18E-03	ARID5B
-1,562	3,51E-02	ARIH1
-1,823	1,61E-02	ARIH2
-3,174	1,28E-03	ARL10
1,504	2,84E-02	ARL4C
-1,665	2,49E-03	ARL4D
2,246	3,38E-03	ARL5C
2,745	3,04E-02	ARL6IP1
3,461	1,61E-02	ARL6IP4
-1,532	2,41E-02	ARL8A
3,194	1,19E-02	ARL8B
-2,806	5,78E-04	ARL9
2,090	2,14E-02	ARMC10
-3,238	1,87E-02	ARMC2
-3,929	1,61E-02	ARMC4
-2,940	3,79E-03	ARMC4
1,739	1,06E-02	ARMC5
-3,743	2,07E-02	ARMC6
-1,794	2,80E-02	ARMC8
-1,690	2,08E-02	ARMC8
-2,247	2,75E-02	ARMC9
3,736	7,11E-03	ARMCX2
3,080	1,02E-02	ARMCX6
-2,118	6,00E-03	ARNT
2,274	2,97E-04	ARNT2
-2,403	1,19E-02	ARNTL2
2,444	2,72E-02	ARPC1A
2,087	2,79E-02	ARPC1B
2,543	3,37E-02	ARPC3
2,594	3,04E-02	ARPC5
-3,592	3,04E-03	ARPM1
2,893	2,20E-02	ARPP19
-3,888	1,55E-03	ARPP21
-1,547	2,49E-02	ARPP21
-2,705	1,19E-04	ARPP21
-2,035	1,28E-02	ARR3 (includes EG:170735)
-2,207	1,07E-02	ARRB1
1,828	1,58E-02	ARRB2
2,381	5,40E-03	ARRDC1
-1,667	3,16E-02	ARRDC4
1,592	2,27E-02	ARSA
-2,495	5,61E-03	ARSE
-3,501	1,38E-03	ARSJ
-3,047	1,45E-02	Art2a-ps/Art2b
-2,442	2,20E-03	ART4
-2,557	1,03E-02	ART5 (includes EG:116969)
-1,819	1,03E-02	ART5 (includes EG:116969)
3,299	7,78E-03	ARV1 (includes EG:292097)
-2,141	6,05E-03	AS3MT
2,897	2,35E-02	ASAH1
-2,198	4,16E-03	ASAP1
-2,968	2,22E-02	ASAP2
-2,390	2,43E-02	ASB1
-2,373	3,10E-02	Asb10
-2,661	1,86E-03	ASB11
-2,293	4,42E-03	ASB14
-2,623	1,53E-03	ASB15
-2,171	1,16E-02	ASB15
-3,530	3,26E-02	Asb17
2,716	2,66E-02	ASB2
-2,281	7,49E-03	ASB4
-2,852	1,45E-02	ASB5
2,914	1,07E-02	ASB6
3,206	1,56E-02	ASB8
2,742	2,38E-02	ASCC1
1,553	7,27E-04	ASCC2
2,764	5,42E-03	Ascc3l1
-1,921	8,77E-03	ASCL1
-3,455	4,33E-03	ASCL4
-1,918	2,83E-02	ASF1A
-2,311	7,49E-04	ASGR1
-2,621	6,36E-03	ASGR2
2,253	1,97E-02	ASH1L
1,646	2,81E-02	ASH2L
-2,234	1,03E-02	ASIP
3,383	1,19E-02	ASL
3,589	1,18E-03	Asmtl
3,762	6,19E-03	ASNS
1,682	1,99E-02	ASNSD1
2,311	2,70E-02	ASNSD1
-3,173	4,77E-03	ASPA
-2,885	4,26E-03	ASPDH
-2,405	1,52E-02	ASPH
-1,736	2,24E-04	ASPHD1
-2,151	3,10E-02	ASPHD2
-2,495	1,01E-02	ASPN
-2,637	2,89E-02	ASPRV1
-1,919	1,16E-03	ASPSCR1
-2,630	1,00E-02	ASTE1
-2,521	1,13E-03	ASTL
-3,233	2,03E-02	ASTL
1,884	3,58E-02	ASXL1
-4,437	1,65E-02	ASZ1
2,236	1,81E-02	ATAD1
-3,650	2,12E-02	ATAD2
2,831	9,32E-03	ATAT1
-2,291	3,29E-02	ATE1 (includes EG:100037311)
2,895	2,00E-02	ATF1 (includes EG:100040260)
2,447	2,27E-02	ATF3
2,956	2,42E-02	ATF4
-2,146	4,47E-03	ATF6
-2,592	4,02E-03	ATF7
-1,618	1,90E-02	ATF7IP
-1,717	8,42E-03	ATG10 (includes EG:641330)
3,021	1,71E-02	ATG10 (includes EG:641330)
-2,755	1,81E-02	ATG13 (includes EG:362164)
2,350	1,26E-03	ATG14 (includes EG:100504663)
-2,838	1,94E-02	ATG16L1
1,856	1,30E-02	ATG16L1
2,431	8,41E-03	ATG16L2
-1,668	3,50E-02	ATG2A
3,267	2,23E-02	ATG2A
2,277	4,04E-03	Atg4d
-2,114	2,50E-03	Atg5
3,805	3,15E-03	Atg5
-2,271	2,84E-02	ATG9A
2,356	1,23E-02	ATG9A
-2,030	3,38E-03	ATHL1
3,625	2,08E-02	ATIC
-1,635	3,14E-02	ATL1
2,632	1,11E-03	ATL2
2,588	9,07E-03	ATMIN
4,560	1,38E-02	ATN1
-3,200	1,99E-02	ATOH1
-2,700	6,24E-03	ATOH8
1,924	2,78E-02	ATOX1
-2,111	2,58E-02	ATP10A
-3,717	1,43E-03	ATP10B
-2,459	1,11E-02	ATP10D
2,784	1,60E-02	ATP11A
4,459	7,63E-03	ATP11B
3,618	7,45E-03	ATP11B
-2,276	2,36E-03	ATP12A
1,730	7,29E-03	ATP13A1
1,744	1,09E-02	ATP13A2
-3,236	2,59E-03	ATP13A4
-3,051	2,13E-03	ATP13A5
2,856	3,32E-02	ATP1A1
3,456	2,18E-02	ATP1B1
3,451	2,13E-02	ATP1B2
2,352	2,11E-02	ATP1B3
-2,176	2,97E-02	ATP2A1
3,334	1,58E-02	ATP2A2
2,210	1,35E-03	ATP2A2
-3,288	1,56E-03	ATP2A3
-2,299	8,74E-03	ATP2B3
3,072	3,30E-02	ATP2B3
2,181	3,58E-02	ATP2C1
-2,483	2,17E-02	Atp2c2
-2,647	3,15E-03	ATP4A
-1,970	3,49E-02	ATP4B
3,438	2,13E-02	ATP5A1
2,159	3,50E-02	ATP5C1
-2,689	4,30E-03	ATP5D
2,965	1,78E-02	ATP5D
4,267	1,53E-02	ATP5E
3,348	2,36E-02	ATP5G2
3,908	2,86E-02	ATP5G2
2,235	3,21E-02	ATP5G3
2,028	2,31E-03	ATP5G3
3,030	1,83E-02	Atp5h (includes EG:306478)
3,173	2,63E-02	Atp5h (includes EG:641434)
3,882	3,13E-02	ATP5I
3,550	2,49E-02	ATP5J
2,515	2,49E-02	ATP5J2
3,598	1,38E-02	ATP5J2
3,013	1,78E-02	ATP5L
3,222	3,17E-02	ATP5L
4,296	1,39E-02	ATP5O
4,010	1,39E-02	ATP6AP1
4,174	1,02E-02	ATP6V0A1
1,995	1,82E-02	ATP6V0B
2,079	2,97E-02	ATP6V0C
-1,737	1,67E-03	ATP6V0D2
2,766	2,19E-02	ATP6V0E1
-3,681	2,85E-02	ATP6V0E2
-2,182	8,96E-04	ATP6V0E2
-3,071	7,06E-03	ATP6V1A
3,089	9,89E-03	ATP6V1A
-3,167	8,75E-03	ATP6V1B1
2,244	1,18E-02	ATP6V1B2
2,922	2,73E-02	ATP6V1C1
-2,616	9,52E-03	ATP6V1E2
-3,332	8,69E-03	ATP6V1G2
-2,573	5,30E-03	ATP7B
2,860	3,02E-02	ATP8 (includes EG:17706)
-3,522	3,23E-02	Atp8a1
-2,352	9,84E-03	ATP8B1
-3,161	4,76E-03	ATP8B2
2,261	7,32E-03	Atp8b2
-2,444	1,56E-03	ATP8B3
-2,903	2,94E-02	ATP8B4
-3,099	1,23E-02	ATP9B
-2,321	4,45E-03	ATPAF1
-1,762	2,67E-02	ATPAF1-AS1
1,881	4,03E-03	ATPAF2
3,828	1,65E-02	ATPIF1
-2,499	1,49E-02	ATXN1
1,938	2,23E-03	ATXN10
-1,687	2,68E-02	ATXN1L
2,653	1,56E-02	ATXN2
-2,211	7,62E-03	ATXN2L
1,920	8,97E-03	AU015836
-1,889	1,18E-03	AU022751
-2,079	9,91E-03	AU040096/Fv1
3,509	2,52E-02	AURKAIP1
-2,512	1,94E-04	AURKB
-2,405	1,56E-03	Auts2
-2,598	8,39E-03	Auts2
-3,661	6,34E-03	Avgr1
-2,735	4,08E-04	AVIL
-2,491	6,12E-03	AVP
3,285	1,20E-02	AVPI1
-2,405	1,64E-02	AVPR1A
-3,380	1,95E-02	AVPR1B
-2,305	1,77E-02	AVPR1B
-4,360	7,97E-03	AWAT1
2,754	2,20E-02	AXIN1
-2,238	1,04E-02	AXIN2
-2,311	2,46E-03	AZI1
2,234	2,31E-02	AZI2
-2,874	2,00E-02	B020017C02Rik
11,876	3,00E-03	B2M
-2,876	1,03E-02	B3galnt2
-2,857	9,86E-04	B3GALT1
-2,260	3,32E-02	B3GALT2
-2,481	3,09E-03	B3GALT2
-3,028	7,31E-03	B3GALT5
-2,969	3,36E-02	B3GALT5
-1,921	5,68E-03	B3GALT6
-2,041	2,21E-02	B3GAT1
3,384	2,46E-03	B3GAT3
2,546	2,24E-02	B3GNT1
-2,580	3,04E-02	B3GNT3
-4,024	2,63E-03	B3GNT3
-1,916	2,36E-02	B3GNT4
-2,047	5,25E-03	B3GNT5
-1,992	2,72E-02	B3GNT8
-3,769	1,39E-03	B3GNT9
-1,616	1,32E-03	B4GALT1
-2,196	1,67E-02	B4GALT2
2,975	1,37E-02	B4GALT3
2,544	2,85E-02	B4GALT5
2,606	3,30E-02	B4GALT6
3,528	1,26E-02	B4GALT7
-2,813	7,32E-03	B630019K06Rik
-1,725	9,84E-03	B9D1
3,761	5,36E-03	BAALC
4,085	1,75E-02	BABAM1
-4,462	1,52E-02	BACE1
2,031	9,99E-03	BACH2
1,637	1,54E-02	BAD
-1,775	2,34E-02	BAG2
2,943	1,17E-02	BAG2
3,945	5,16E-03	BAG3
-2,329	7,51E-04	BAG4
2,411	2,24E-02	BAG6
-3,052	3,23E-03	BAHCC1
-2,667	6,49E-04	BAI2
-2,833	1,43E-02	BAI3
4,282	1,26E-02	BAIAP2
2,631	2,42E-02	BAIAP2L1
-3,263	3,05E-02	BAIAP2L2
-2,978	1,56E-03	BAIAP3
2,575	3,06E-02	BAK1
2,499	7,07E-03	BAMBI
4,268	2,32E-02	BANF1
-3,840	6,33E-03	BANK1
1,555	2,74E-02	BANP
-2,711	9,88E-03	BARHL2
-3,260	3,28E-03	BARX1
2,580	3,22E-02	BASP1
-2,530	2,10E-02	BATF
-2,724	3,54E-03	BATF2
-2,445	8,31E-03	BATF3
1,636	2,66E-02	BAX
-2,823	5,45E-03	BAZ1B
2,210	1,99E-02	BAZ1B
-2,723	8,89E-03	BAZ2A
2,267	1,18E-02	BBC3
-2,727	3,37E-03	BBOX1
-2,309	2,69E-03	BBS1
-3,274	1,99E-02	BBS1
-1,789	2,81E-02	BBS10
1,964	4,86E-03	BBS4
2,041	1,48E-04	BBS9
2,080	2,46E-02	BC003965
-2,640	2,39E-02	BC021614
-2,525	1,36E-02	BC021785
6,762	1,87E-02	BC026585
-3,586	1,34E-02	BC037156
-2,323	6,26E-03	BC051070
-1,912	2,31E-02	BC051665
-2,420	1,99E-03	BC053749
-2,100	7,31E-03	BC055004
-2,137	5,10E-03	BC061194
-3,460	2,26E-03	BC067074
-4,733	7,47E-03	BCAN
-2,580	3,35E-03	BCAN
2,406	1,21E-02	BCAP29
2,934	3,49E-02	BCAP31
2,474	1,09E-02	BCAR1
4,522	6,89E-03	BCAR1
-2,010	9,60E-04	BCAS1
1,967	2,23E-03	BCAS2
4,094	8,14E-03	BCAT2
4,175	1,28E-02	BCAT2
-2,428	2,69E-02	BCCIP
3,336	1,49E-02	BCKDHA
3,375	1,00E-02	BCL10
-2,218	6,56E-03	BCL11B
-1,725	7,10E-03	BCL2
-3,699	7,49E-03	BCL2A1
2,784	2,58E-02	BCL2L1
3,126	1,84E-02	BCL2L1
-2,472	8,84E-03	BCL2L11
3,120	1,04E-02	BCL2L12
-2,958	2,60E-03	BCL2L13
-3,183	5,90E-04	BCL2L14 (includes EG:500348)
-4,855	3,58E-03	BCL2L15
3,605	3,41E-02	BCL2L2
2,518	7,08E-03	BCL3
6,156	5,53E-03	BCL6
-2,346	2,20E-02	BCL6B
2,559	3,38E-02	BCL7B
2,261	3,28E-03	BCL7C
-2,452	6,19E-03	BCL9
1,940	1,78E-02	BCMO1
-2,468	1,78E-02	BCO2
4,112	1,24E-02	BCOR
3,378	3,94E-03	BCORL1
-3,113	1,06E-02	BDKRB2
-3,314	1,79E-02	BDNF
-1,917	3,63E-02	BEND6
-1,973	1,13E-02	BEND7
-2,912	4,72E-03	BEST3
-2,431	2,83E-04	BEST4
2,169	5,43E-03	BET1 (includes EG:10282)
2,516	1,62E-02	BET1L
2,483	1,61E-02	BEX4
-1,842	1,76E-02	BFAR
7,576	7,05E-03	BGN
2,835	1,83E-02	BHLHA15
-2,968	1,94E-02	BHLHE22
-4,323	1,69E-03	BHLHE23
2,912	1,88E-03	BHLHE40
-2,888	2,00E-02	BHLHE41
3,690	3,39E-02	BHMT
-3,009	1,97E-02	BHMT2
1,899	2,24E-02	BICD2
2,536	1,97E-03	BICD2
-3,172	1,43E-02	BID
7,999	1,10E-03	BIK
2,315	2,29E-04	BIN1
-2,798	1,11E-02	BIN2
-1,579	4,33E-03	BIRC6
-4,684	2,33E-02	BK250D10.8
2,266	2,28E-03	BLCAP
2,476	1,58E-02	BLOC1S1
1,823	8,66E-03	BLOC1S2
1,790	3,87E-03	BLOC1S3
3,125	4,06E-03	BLVRB
4,063	1,23E-03	BLVRB
-2,363	7,41E-03	BMF
-3,352	1,11E-03	BMP10
-1,956	8,09E-03	BMP15
-2,519	4,77E-03	Bmp2k
1,647	2,28E-02	Bmp2k
2,178	1,82E-02	BMP3
-2,606	1,58E-02	BMP5
-2,412	2,77E-03	BMP6
-3,420	1,33E-02	BMP8A
-4,862	2,43E-02	BMPER
1,930	2,88E-02	BMPR1A
2,068	4,35E-03	BMPR2
3,366	1,14E-02	BMS1
1,747	4,21E-03	Bmyc
-2,156	5,74E-03	BNC1
-3,762	8,17E-04	BNC2
4,325	2,26E-02	BNIP3
3,585	2,28E-02	BNIP3L
5,995	1,23E-02	BOK
-2,181	2,95E-05	BOLA1
3,070	7,74E-03	BOLA3
-3,939	4,98E-03	BOLL
-3,297	9,60E-03	BORA
3,340	1,10E-02	BPGM
2,109	7,44E-03	BPI
-3,713	1,25E-02	BPIFA2
-3,005	1,55E-03	BPIFB1
-2,360	1,01E-02	BPIFB2
-1,829	1,47E-03	BPIFB3
-3,951	1,29E-02	BPIFB4
-2,714	2,80E-02	BPIFC
-2,477	4,80E-03	BRCA1
2,412	2,38E-02	BRCA2
2,492	1,82E-02	BRCC3
3,292	1,67E-02	BRD4
3,404	2,45E-02	BRD8
1,745	3,63E-02	BRD8
-2,697	2,70E-02	BRDT
2,326	1,90E-02	BRF1 (includes EG:2972)
4,088	1,27E-02	BRI3
2,413	3,59E-02	BRI3BP
-3,316	2,29E-03	BRIP1
2,034	2,81E-02	BRK1
3,362	6,10E-03	BROX
2,197	2,73E-02	Brp44
2,807	1,52E-02	Brp44
2,752	2,66E-02	BRP44L
-1,779	7,57E-03	BRPF3
-2,758	2,28E-03	BRSK1
2,257	1,25E-02	BRSK2
1,778	3,08E-02	BRWD3
2,707	2,82E-02	BSCL2
3,779	8,73E-03	BSDC1
2,838	2,18E-02	BSG (includes EG:12215)
-2,439	2,95E-02	BSN
-2,268	2,15E-02	BSPRY
-3,039	7,37E-03	BST1 (includes EG:12182)
3,878	1,83E-02	BST2
-2,666	8,60E-03	BSX
3,366	1,04E-02	BTBD1
2,095	5,67E-03	BTBD10
1,755	1,45E-02	BTBD6
4,002	6,96E-03	BTBD6
-4,061	9,13E-03	BTC
4,250	1,43E-02	BTG1
2,340	2,10E-02	BTG2
-2,762	9,21E-03	BTLA
-2,671	2,13E-02	BTN1A1
-2,719	5,68E-03	BTN3A1
-2,302	6,87E-03	BTN3A2
-4,539	3,14E-02	BTN3A2
-4,136	1,17E-02	BTN3A3
-1,752	3,04E-02	BTN3A3
-2,312	2,15E-02	BTN3A3
6,750	1,13E-02	BTRC
-3,744	3,64E-03	BUB1 (includes EG:100307076)
3,040	1,79E-02	BUB3 (includes EG:12237)
2,208	1,43E-02	BUB3 (includes EG:12237)
-2,172	1,38E-03	Bucs1
-2,520	2,68E-02	BUD13 (includes EG:215051)
-3,388	1,78E-03	Butr1
-3,449	2,76E-02	BVES
-1,585	2,21E-02	BYSL
-2,814	2,56E-02	BZRAP1
-2,533	1,05E-02	BZRAP1
2,954	1,23E-02	BZW2
1,684	1,93E-02	C10orf107
-2,805	7,36E-03	C10orf112
2,852	2,29E-02	C10orf122
-4,689	1,27E-02	C10orf128
-3,223	3,74E-03	C10orf140
4,830	1,53E-02	C10orf2
1,777	2,06E-02	C10orf26
-1,524	1,03E-02	C10orf27
-1,741	8,32E-05	C10orf32
2,794	2,36E-02	C10orf35
-2,396	7,64E-03	C10orf46
3,546	1,95E-02	C10orf46
1,591	2,74E-02	C10orf53
-1,724	7,11E-03	C10orf71
-2,655	2,27E-02	C10orf71
-2,938	1,90E-03	C10orf81
-3,919	8,93E-03	C10orf88
-4,105	3,04E-03	C10orf92
-2,589	4,12E-03	C10orf96
-4,916	1,30E-02	C11orf1
1,954	5,69E-03	C11orf24
-2,152	2,27E-03	C11orf41
-2,434	1,87E-02	C11orf41
-3,441	1,44E-02	C11orf42
-1,675	3,21E-02	C11orf46
2,666	2,92E-02	C11orf52
1,668	3,02E-02	C11orf52
-2,284	3,23E-03	C11orf53
-1,654	2,66E-02	C11orf54
4,377	9,79E-03	C11orf58
-3,404	1,51E-02	C11orf63
-2,654	1,10E-02	C11orf65
1,700	5,59E-03	C11orf68
2,187	2,97E-02	C11orf71
1,958	7,50E-04	C11orf73
2,602	2,21E-02	C11orf74
3,365	6,47E-03	C11orf74
3,604	2,11E-02	C11orf75
-3,311	2,94E-03	C11orf82
2,144	3,30E-02	C11orf83
-2,260	2,75E-03	C11orf86
-3,469	6,39E-03	C11orf86
-3,815	1,56E-04	C11orf95
4,952	8,42E-03	C11orf96
2,301	1,75E-03	C12orf10
-1,750	1,91E-02	C12orf12
3,539	9,37E-03	C12orf23
-2,376	1,96E-02	C12orf29
-1,823	1,81E-02	C12orf32
-2,493	4,10E-03	C12orf34
1,746	2,12E-02	C12orf35
-4,478	2,79E-03	C12orf39
-2,964	1,59E-03	C12orf40
2,701	5,38E-03	C12orf41
4,743	1,22E-02	C12orf41
-1,744	1,90E-03	C12orf42
2,670	3,33E-03	C12orf43
1,585	8,39E-03	C12orf45
-2,325	1,63E-02	C12orf49
-2,616	3,94E-03	C12orf5
-3,205	7,91E-03	C12orf50
-1,547	5,95E-04	C12orf52
-2,622	2,31E-02	C12orf56
-2,955	8,01E-03	C12orf59
1,711	1,47E-02	C12orf65
-3,425	1,35E-02	C12orf68
-2,960	5,71E-04	C12orf69
1,780	1,24E-02	C12orf73
-4,416	2,25E-03	C130060K24Rik
-2,750	2,96E-02	C13orf15
2,063	1,97E-02	C13orf15
-3,688	1,36E-03	C13orf26
-3,018	3,21E-03	C13orf30
-2,892	1,71E-02	C14orf101
-1,965	6,09E-03	C14orf126
1,887	5,80E-03	C14orf129
4,340	6,69E-03	C14orf135
-3,305	5,58E-03	C14orf159
-4,629	9,96E-04	C14orf166B
-1,951	3,66E-03	C14orf176
-2,354	9,23E-03	C14orf38
-4,420	1,40E-02	C14orf39
-1,744	1,58E-02	C14orf45
-2,469	6,05E-03	C14orf49
4,458	5,05E-03	C14orf49
-1,919	2,66E-02	C14orf50
-2,298	5,43E-03	C14orf79
-1,882	3,33E-02	C14orf80
3,649	1,61E-02	C15orf24
-2,106	5,37E-04	C15orf26
2,712	1,21E-02	C15orf29
2,760	7,16E-03	C15orf40
-3,373	6,28E-03	C15orf41
-3,157	1,68E-02	C15orf42
-4,140	1,43E-02	C15orf43
3,620	1,14E-02	C15orf44
3,404	1,11E-02	C15orf48
-1,983	5,17E-03	C15orf52
-2,393	3,40E-02	C15orf55
-1,567	2,76E-02	C15orf59
-2,077	2,64E-03	C15orf60
2,801	1,74E-02	C15orf61
-2,940	2,66E-02	C15orf62
2,300	3,31E-03	C15orf63
-2,956	1,41E-02	C16orf45
2,831	2,45E-02	C16orf5
-1,948	1,70E-02	C16orf54
1,673	3,54E-02	C16orf57
3,434	1,35E-02	C16orf58
2,131	6,26E-03	C16orf62
2,282	1,20E-02	C16orf7
2,267	9,16E-04	C16orf72
-2,734	1,03E-03	C16orf78
2,004	8,79E-03	C16orf80
-2,415	3,49E-03	C16orf86
2,189	2,60E-02	C16orf87
-2,604	5,09E-03	C16orf88
-1,735	1,13E-02	C16orf89
-2,159	3,64E-02	C17orf100
1,962	1,28E-02	C17orf101
1,814	3,14E-02	C17orf103
-4,244	2,27E-02	C17orf104
2,053	8,00E-03	C17orf108
-2,614	1,88E-03	C17orf109
-2,823	1,58E-02	C17orf109
-3,240	5,19E-04	C17orf109
2,303	5,08E-03	C17orf28
3,511	2,43E-02	C17orf48
5,011	5,45E-03	C17orf49
2,328	5,95E-03	C17orf49
-1,613	2,28E-03	C17orf50
-2,675	1,79E-02	C17orf50
-2,470	3,17E-03	C17orf56
2,564	2,04E-02	C17orf58
1,619	3,52E-03	C17orf59
4,532	1,36E-02	C17orf61
2,686	1,62E-02	C17orf62
-2,741	1,82E-02	C17orf63
-2,618	1,27E-02	C17orf63
-2,231	2,59E-03	C17orf64
-2,107	5,15E-03	C17orf74
-1,569	1,44E-02	C17orf75
-3,534	7,05E-03	C17orf76
-1,845	2,45E-03	C17orf76
2,594	1,17E-02	C17orf79
3,774	1,84E-03	C17orf81
3,046	2,40E-02	C17orf89
-2,720	1,98E-04	C17orf97
-2,131	1,11E-02	C18orf21
-1,967	2,89E-02	C18orf45
3,188	2,50E-02	C18orf55
2,366	3,11E-02	C18orf8
1,854	1,40E-02	C19orf10
2,910	2,01E-03	C19orf12
3,400	1,28E-02	C19orf2
3,037	9,87E-03	C19orf20
1,814	2,92E-02	C19orf20
-2,187	3,28E-02	C19orf21
3,671	1,82E-02	C19orf22
-1,605	8,41E-03	C19orf26
2,877	1,85E-02	C19orf29
-3,066	3,52E-03	C19orf38
-1,969	7,55E-03	C19orf40
2,417	3,10E-02	C19orf42
2,196	2,94E-02	C19orf43
2,425	1,48E-02	C19orf46
2,120	1,09E-02	C19orf50
2,468	4,29E-03	C19orf52
1,619	2,62E-02	C19orf53
3,023	2,31E-02	C19orf53
2,963	2,79E-02	C19orf56
-4,456	2,18E-03	C19orf59
2,825	1,34E-02	C19orf60
4,370	1,27E-02	C19orf63
2,066	5,08E-03	C19orf66
-3,005	2,30E-02	C19orf67
-2,661	1,81E-02	C19orf68
3,320	2,44E-02	C19orf70
2,659	3,60E-03	C19orf79/LOC100287402
-2,198	2,34E-03	C19orf81
2,914	1,74E-02	C1D/C1DP3
-2,822	5,94E-03	C1orf100
-2,070	1,88E-02	C1orf100
-2,665	5,78E-03	C1orf105
-3,525	1,10E-02	C1orf106
-3,201	2,41E-02	C1orf110
-2,949	1,07E-02	C1orf116
2,521	7,21E-04	C1orf122
-2,188	2,26E-02	C1orf130
-2,011	2,91E-03	C1orf135
-2,268	6,54E-03	C1orf135
-2,179	3,72E-03	C1orf141
4,153	1,53E-02	C1orf144
-2,054	2,02E-03	C1orf146
-3,015	1,50E-02	C1orf146
-2,799	3,90E-03	C1orf159
-2,689	2,47E-02	C1orf168
-3,374	1,30E-04	C1orf170
-2,343	2,11E-03	C1orf173
-3,138	2,17E-03	C1orf173
4,030	8,80E-03	C1orf174
-3,047	2,71E-02	C1orf177
-2,890	1,46E-02	C1orf183
-2,757	2,34E-03	C1orf187
2,116	2,48E-02	C1orf198
-2,468	6,48E-04	C1orf201
-3,062	3,38E-03	C1orf210
2,702	2,06E-02	C1orf212
-2,659	2,88E-02	C1orf228
-2,294	2,76E-02	C1orf228
-2,293	1,60E-02	C1orf231
-2,207	6,93E-03	C1orf27
2,506	1,40E-02	C1orf35
-2,787	1,24E-02	C1orf38
2,862	2,52E-02	C1orf43
-1,543	1,32E-02	C1orf50
5,060	1,82E-02	C1orf53
-1,927	2,92E-02	C1orf55
2,935	2,86E-02	C1orf55
3,798	9,96E-03	C1orf63
-3,600	1,01E-03	C1orf64
-2,974	3,32E-03	C1orf65
-4,014	1,59E-02	C1orf68
-2,909	1,73E-02	C1orf81
2,178	2,91E-02	C1orf85
-4,907	2,81E-02	C1orf87
-1,944	3,19E-02	C1orf88
-1,599	3,04E-02	C1orf9
-2,092	2,99E-02	C1QB
3,315	2,05E-02	C1QBP
-2,129	1,28E-02	C1QC
-2,747	1,86E-03	C1QL1
-1,827	1,06E-02	C1QL2
-4,266	1,65E-02	C1QL3
-2,379	3,06E-03	C1QL3
-3,112	4,87E-03	C1QL4
5,207	3,78E-03	C1QTNF1
3,317	1,50E-02	C1QTNF5
-2,048	1,95E-02	C1qtnf6
3,682	1,21E-02	C1qtnf6
4,844	1,37E-02	C1R
2,949	7,11E-04	C1S
6,036	1,48E-02	C2
-1,519	2,41E-02	C20orf106
3,068	8,21E-03	C20orf111
-1,912	2,52E-02	C20orf112
-1,802	3,79E-03	C20orf115
-3,234	2,17E-02	C20orf123
-1,546	1,06E-02	C20orf144
-2,623	3,25E-02	C20orf152
-4,205	3,36E-02	C20orf165
-1,870	9,88E-04	C20orf191
3,124	1,83E-02	C20orf191
-3,023	6,24E-03	C20orf194
-1,829	1,05E-02	C20orf195
-3,107	2,18E-02	C20orf196
4,414	1,20E-02	C20orf196
2,229	3,42E-02	C20orf20
2,785	3,19E-02	C20orf24
2,483	2,01E-02	C20orf27
-1,906	1,24E-03	C20orf3
2,231	1,72E-03	C20orf3
3,902	2,26E-02	C20orf30
2,288	2,79E-02	C20orf43
2,214	3,12E-02	C20orf54
-3,126	3,66E-03	C20orf79
-2,830	9,55E-03	C20orf94
-3,427	1,48E-02	C20orf95
-3,842	3,29E-06	C21orf56
-2,080	1,22E-02	C21orf62
3,859	7,83E-03	C21orf63
-1,660	2,01E-02	C22orf23
4,180	1,31E-02	C22orf25
2,903	1,84E-02	C22orf28
-2,153	1,24E-02	C22orf39
5,084	3,89E-04	C22orf40
-2,688	9,43E-03	C2CD4C
2,173	2,69E-02	C2CD4D
3,042	2,19E-03	C2orf18
4,945	2,08E-03	C2orf28
-2,279	2,52E-03	C2orf40
2,549	1,58E-02	C2orf49
-2,413	1,82E-02	C2orf50
-2,702	1,27E-02	C2orf54
-2,384	2,33E-02	C2orf56
-3,266	7,50E-03	C2orf57
-2,451	4,56E-03	C2orf62
1,795	1,45E-02	C2orf63
-2,800	3,34E-02	C2orf68
-2,597	9,11E-03	C2orf68
-2,669	8,23E-03	C2orf69
2,769	2,57E-02	C2orf69
-2,913	2,03E-03	C2orf71
-2,331	7,26E-03	C2orf73
3,649	2,46E-03	C3
-1,819	5,70E-03	C3AR1
2,152	1,64E-02	C3orf14
-2,653	6,70E-03	C3orf15
-2,628	8,01E-03	C3orf18
2,040	2,11E-02	C3orf19
-2,301	4,37E-03	C3orf20
-1,666	1,35E-02	C3orf21
2,250	1,19E-02	C3orf21
-1,575	1,97E-02	C3orf22
-2,913	2,66E-02	C3orf23
-3,193	5,74E-04	C3orf25
-2,758	1,07E-02	C3orf25
-2,694	2,27E-02	C3orf32
-2,333	3,58E-02	C3orf43
-2,592	5,17E-03	C3orf54
2,494	1,71E-02	C3orf58
-2,005	2,45E-04	C3orf70
3,811	1,08E-02	C3orf70
2,281	1,86E-02	C3orf78
3,642	3,29E-03	C4B (includes others)
-9,206	1,76E-02	C4BPA
2,044	2,86E-02	C4BPB
3,182	2,45E-02	C4orf14
-7,644	8,13E-04	C4orf21
-2,683	2,60E-02	C4orf21
1,837	2,72E-02	C4orf27
2,900	1,46E-02	C4orf34
-3,888	1,26E-02	C4orf36
1,752	2,49E-02	C4orf41
-3,074	3,09E-03	C4orf44
-2,118	9,07E-03	C4orf46
1,973	3,59E-02	C4orf48
3,591	7,94E-03	C4orf49
39,082	1,44E-03	C4orf49
-3,258	1,85E-02	C4orf50
2,662	3,13E-02	C4orf52
-2,746	4,98E-03	C5
-2,844	7,17E-04	C5AR1
-2,798	1,45E-03	C5orf13
-3,163	1,15E-02	C5orf13
2,562	3,13E-02	C5orf15
-3,434	8,85E-03	C5orf22
1,937	1,02E-02	C5orf22
-1,689	3,44E-02	C5orf24
-3,281	1,51E-03	C5orf28
-3,504	4,73E-03	C5orf30
3,710	1,61E-02	C5orf34
2,436	2,59E-02	C5orf4
-3,187	2,81E-03	C5orf42
2,666	1,48E-02	C5orf44
-2,277	2,73E-03	C5orf47
-2,049	6,39E-03	C5orf48
-1,903	1,62E-02	C5orf50
2,755	2,85E-02	C5orf51
-3,969	3,39E-02	C5orf52
-2,861	2,94E-03	C5orf65
-2,176	2,45E-02	C5orf65
-2,236	6,26E-03	C6
2,520	1,65E-02	C6orf1
-3,048	1,85E-02	C6orf105
1,687	2,31E-02	C6orf105
2,189	2,64E-02	C6orf115
2,585	3,00E-02	C6orf125
2,011	4,76E-03	C6orf136
-3,011	4,63E-03	C6orf138
-1,639	3,34E-02	C6orf141
-1,844	2,51E-02	C6orf146
-2,558	2,02E-02	C6orf163
-3,525	1,15E-03	C6orf165
-2,835	7,29E-04	C6orf222
-3,469	7,69E-03	C6orf25
-3,184	5,37E-05	C6orf27
-3,240	8,76E-03	C6orf27
1,504	3,88E-03	C6orf47
-3,558	5,22E-03	C6orf52
5,442	1,90E-02	C6orf57
2,935	2,57E-02	C6orf64
3,171	1,48E-02	C6orf72
-1,522	3,13E-02	C6orf81
1,674	1,20E-02	C6orf89
-2,488	2,27E-03	C7
3,377	1,89E-03	C7orf23
3,505	3,22E-03	C7orf30
-2,498	5,08E-03	C7orf31
-2,250	1,38E-02	C7orf34
3,383	1,11E-02	C7orf36
1,548	2,83E-02	C7orf36
3,186	3,30E-02	C7orf42
-2,361	6,04E-03	C7orf45
3,034	6,50E-03	C7orf47
5,541	8,61E-04	C7orf47
-2,471	4,47E-03	C7orf49
2,214	1,81E-02	C7orf50
-2,886	2,47E-03	C7orf51
-3,010	1,66E-04	C7orf53
2,412	3,38E-02	C7orf55
-3,276	4,26E-03	C7orf57
-2,759	8,51E-03	C7orf58
1,651	1,92E-02	C7orf59
-1,808	2,58E-02	C7orf60
-2,511	3,28E-02	C7orf62
1,827	2,53E-02	C7orf64
-4,167	2,67E-02	C7orf70
-2,312	3,09E-03	C8A
-2,521	6,96E-04	C8B
2,756	7,89E-03	C8G
-3,063	5,01E-03	C8orf34
2,349	1,31E-03	C8orf37
4,060	1,16E-03	C8orf38
2,269	3,20E-02	C8orf42
-2,133	1,94E-03	C8orf45
-2,575	1,38E-02	C8orf48
-3,415	1,37E-02	C8orf48
-3,741	4,75E-03	C8orf48
-2,666	2,69E-03	C8orf55
2,805	3,38E-02	C8orf58
2,561	2,01E-02	C8orf59
-2,939	3,57E-04	C8orf80
2,615	3,12E-02	C8orf82
1,585	3,21E-04	C8orf83
-2,988	1,75E-03	C9
4,022	5,97E-04	C9orf103
-2,118	2,21E-02	C9orf11
-2,071	7,16E-03	C9orf116
-1,784	2,48E-02	C9orf117
-3,054	1,51E-02	C9orf128
-3,349	5,19E-03	C9orf140
5,756	4,23E-03	C9orf142
-3,521	1,17E-02	C9orf150
2,896	1,30E-02	C9orf16
2,055	2,82E-03	C9orf167
-2,027	4,44E-03	C9orf169
-1,844	3,62E-02	C9orf173
-3,332	1,31E-02	C9orf21
2,890	3,01E-03	C9orf23
-2,748	1,37E-02	C9orf25
-3,715	2,06E-03	C9orf25
-2,121	1,89E-02	C9orf3
-2,652	2,32E-02	C9orf40
1,652	6,90E-03	C9orf41
-1,997	8,51E-03	C9orf46
-1,865	2,26E-02	C9orf50
-2,228	8,52E-03	C9orf64
2,342	7,08E-03	C9orf69
-2,798	2,01E-04	C9orf71
-3,245	1,79E-03	C9orf71
-2,201	3,32E-03	C9orf72
3,490	2,11E-02	C9orf72
1,774	2,22E-03	C9orf80
2,077	1,43E-02	C9orf82
-1,742	1,96E-02	C9orf84
2,137	9,25E-04	C9orf86
-1,697	3,78E-03	C9orf9
-2,004	2,27E-02	C9orf91
3,906	6,92E-03	C9orf91
-2,735	1,13E-02	C9orf93
-2,958	4,75E-03	C9orf95
2,429	2,31E-02	C9orf96
4,868	5,61E-04	CA11
-2,410	3,39E-03	CA12
-2,616	2,01E-02	CA13
-2,191	1,36E-02	CA2
-1,932	2,48E-02	CA3
-2,605	3,53E-02	CA5A
-3,642	2,10E-02	CA5B
-4,604	8,76E-03	CA7
-1,703	2,10E-03	CA9
3,072	2,30E-02	CAB39
-1,869	1,34E-03	CABIN1
-1,679	2,52E-02	CABLES1
-3,564	1,29E-03	CABLES2
-2,414	2,68E-02	CABP1
-2,995	3,09E-03	CABP2
-2,387	7,39E-03	CABP4
-2,453	1,69E-02	CABP7
-2,059	1,20E-02	CACHD1
-2,268	1,33E-02	CACNA1A
2,118	2,55E-02	CACNA1A
-2,236	1,89E-02	CACNA1B
-3,009	1,00E-05	CACNA1B
-2,770	1,27E-03	CACNA1C
-3,031	1,63E-03	CACNA1C
-2,227	1,18E-03	CACNA1D
-2,789	6,38E-03	CACNA1E
-3,865	1,14E-02	CACNA1E
-3,234	3,64E-02	CACNA1F
-2,886	7,65E-03	CACNA1G
5,297	6,69E-03	CACNA1H
2,720	2,87E-02	CACNA1I
-3,081	1,00E-02	CACNA2D2
-2,970	7,83E-03	CACNA2D3
-3,541	1,54E-02	CACNA2D4
-2,620	3,52E-02	CACNB1
-2,935	2,99E-02	CACNB2
5,531	5,56E-03	CACNB3
-2,467	1,72E-02	CACNB4
-2,673	1,41E-03	CACNG1
-2,755	7,48E-03	CACNG1
-2,127	1,48E-03	CACNG2
-1,829	4,62E-03	CACNG3
-4,029	3,56E-04	CACNG4
-3,080	2,48E-02	CACNG5
-3,140	3,55E-03	CACNG8
-1,508	1,48E-02	CAD
-2,264	3,59E-02	CADM2
-4,236	2,08E-02	CADM3
-1,753	2,26E-02	CADM4
-3,416	3,26E-02	CADPS
-3,164	3,33E-03	CALB1
-2,666	7,17E-03	CALB2
-2,847	3,00E-02	CALCB
4,053	1,22E-03	CALCOCO1
-3,990	2,23E-02	CALCR
-2,638	2,60E-02	Cald1
-2,611	8,21E-03	CALHM1
-2,746	2,36E-03	CALHM2
-2,453	1,35E-03	CALHM3
2,978	2,85E-02	Calm1 (includes others)
4,064	1,14E-02	Calm1 (includes others)
2,937	1,34E-02	Calm1 (includes others)
2,862	2,15E-02	Calm1 (includes others)
-2,838	8,30E-03	CALML4
3,659	1,67E-02	CALR
-2,081	7,49E-03	Calr4
4,048	1,45E-02	Calu
-1,822	1,34E-02	CAMK1D
5,147	7,07E-04	CAMK1G
-3,707	1,51E-02	CAMK2A
-1,949	1,40E-02	CAMK2B
-2,586	4,29E-03	CAMK2D
2,886	9,72E-05	CAMK2D
2,170	4,49E-03	CAMK2N1
-2,437	1,33E-02	CAMK2N2
-3,691	1,72E-03	CAMKK1
-2,771	2,46E-02	CAMKK2
-3,665	2,83E-03	CAMKMT
2,631	1,95E-02	CAMLG
2,892	4,97E-03	CAMP
-2,143	1,70E-02	CAMSAP2
-3,692	2,67E-02	Camta1
-3,928	3,30E-02	Camta1
2,132	4,78E-03	Camta1
-2,990	2,87E-02	CAMTA2
4,332	1,46E-02	CAMTA2
-1,668	1,94E-03	CANT1
2,141	1,03E-02	CANT1
-2,293	7,62E-05	CAP2
2,480	2,14E-04	CAPG
1,506	2,78E-02	CAPN10
-3,683	1,36E-02	CAPN12
3,351	3,02E-03	CAPN2
-2,788	2,17E-02	CAPN3
-3,122	1,64E-02	CAPN5
2,914	1,15E-02	CAPN7
-2,261	2,21E-02	CAPN8
5,253	6,55E-03	CAPRIN1
2,007	2,69E-02	CAPRIN1
-2,254	2,58E-02	CAPS2
2,623	3,59E-02	CAPZA1
2,516	3,27E-02	CAPZA2
-1,852	3,25E-03	CAPZA3
1,587	2,00E-02	CAPZB
1,678	6,98E-03	Car14
-3,850	2,31E-03	CARD11
-2,408	3,25E-03	CARD6
1,568	1,47E-02	CARKD
4,305	6,97E-03	CARS2
-2,237	7,78E-04	CASC3
-2,331	4,96E-03	CASC4
-3,137	8,54E-03	CASK
2,397	8,06E-03	CASKIN1
-3,369	1,40E-02	CASP1
-2,876	5,69E-03	CASP14
-2,899	1,83E-02	CASP2
2,573	8,50E-03	CASP2
6,220	2,41E-04	CASP6
4,211	1,54E-02	CASP7
-2,846	3,93E-03	CASP8
-1,984	3,01E-03	CASP9 (includes EG:100140945)
-2,765	2,57E-02	CASQ1
2,234	1,79E-02	CAST
-2,042	3,59E-02	CASZ1
-2,817	1,24E-02	CATSPER1
-2,924	1,34E-04	CATSPER3
-2,701	8,50E-03	CATSPER4
4,018	2,60E-02	CATSPER4
1,672	3,28E-02	CATSPERG
2,880	3,62E-02	CAV1
-2,645	4,85E-03	CBFA2T2
7,366	5,77E-03	CBFB
-2,151	9,69E-03	CBL
3,507	1,88E-02	CBLB
-2,620	3,03E-02	CBLC
5,121	9,25E-03	CBLL1
2,766	1,57E-02	CBLL1
-3,013	9,50E-04	CBLN2
-2,229	3,22E-02	CBLN4
5,077	4,48E-03	CBR1
-2,182	1,47E-03	CBR3
-3,818	1,39E-02	CBS
-2,711	1,59E-02	CBS
-1,760	8,50E-03	CBWD2
3,731	1,89E-02	Cbx1
1,604	1,94E-02	Cbx1
2,506	5,15E-03	CBX3
1,570	1,52E-02	CBX5
2,481	1,73E-02	CBX6
4,798	1,16E-02	CBX7
2,823	1,76E-02	CBX8
-2,359	1,72E-02	CBY1
-2,848	4,77E-03	CBY3
2,734	8,13E-03	CC2D1A
-2,212	1,35E-02	CC2D1B
2,610	8,61E-03	CC2D2A
1,882	1,77E-02	CCAR1
-2,951	8,64E-03	CCBE1
2,037	1,56E-02	CCDC101
1,912	2,19E-02	CCDC101
-3,167	9,09E-03	CCDC105
-3,641	3,36E-03	CCDC106
2,622	3,30E-02	CCDC109B
-3,180	8,39E-03	CCDC11
-1,909	2,14E-03	CCDC113
-3,338	7,59E-03	CCDC114
-1,591	2,61E-03	CCDC115
2,272	1,15E-02	CCDC115
-3,099	1,55E-03	CCDC117
3,669	1,09E-02	CCDC12
-3,712	1,30E-02	CCDC121
1,900	2,14E-02	CCDC124
3,665	1,66E-02	CCDC125
6,459	2,31E-02	CCDC126
-1,921	9,14E-03	CCDC130
3,426	1,26E-02	CCDC132
-1,794	2,86E-02	CCDC134
-2,482	9,95E-04	CCDC135
2,385	2,05E-02	CCDC136
-3,324	7,30E-03	CCDC14
-3,587	9,85E-03	CCDC146
-3,607	3,15E-04	CCDC148
-2,256	3,16E-02	CCDC154
-3,074	2,95E-03	CCDC157
-2,752	2,82E-02	CCDC158
-2,427	2,70E-02	CCDC165
-2,455	2,91E-03	CCDC166
-1,982	1,81E-03	CCDC166
-1,579	3,19E-02	CCDC167
2,000	1,32E-02	CCDC167
-3,308	2,45E-03	CCDC169
-2,600	1,47E-02	CCDC17
-2,413	2,50E-02	CCDC18
-2,418	2,67E-03	CCDC19
3,873	1,95E-02	CCDC22
2,193	2,89E-02	CCDC23
-2,588	2,87E-02	CCDC27
4,632	4,88E-04	CCDC28A
2,847	2,21E-02	Ccdc28b
-2,201	2,27E-02	CCDC3
-2,075	2,07E-02	CCDC30
-4,772	1,43E-03	CCDC33
-1,837	2,61E-02	CCDC34
-1,948	1,02E-03	CCDC37
-1,618	1,18E-02	CCDC39
-2,627	2,84E-02	CCDC40
-3,432	1,13E-02	CCDC42B
2,662	9,44E-03	CCDC47
-2,447	1,37E-02	Ccdc48
-3,097	1,64E-03	Ccdc48
-2,872	6,46E-03	Ccdc48
2,162	3,21E-02	CCDC53
3,054	8,71E-03	CCDC58
-2,636	3,14E-02	CCDC6
-2,590	3,99E-03	CCDC60
2,891	6,31E-03	CCDC62
-3,451	9,79E-04	CCDC63
-3,080	5,74E-03	CCDC64
-2,346	2,22E-02	CCDC64B
-1,582	2,79E-02	CCDC66
-2,350	2,27E-02	CCDC67
-2,333	2,42E-02	Ccdc69
-1,902	9,81E-03	CCDC7
-1,714	1,16E-02	CCDC70
-3,261	2,93E-03	CCDC70
-1,968	1,32E-02	CCDC72
4,541	1,08E-02	CCDC72
-2,753	2,44E-02	CCDC73
3,227	4,18E-03	CCDC75
2,511	1,65E-02	CCDC76
-2,636	2,41E-02	CCDC77
-3,059	7,76E-03	CCDC79
-2,267	1,18E-02	CCDC8
1,872	2,74E-04	CCDC8
-3,392	4,82E-03	CCDC81
2,024	5,46E-03	CCDC84
-2,344	3,49E-03	CCDC85A
1,538	1,11E-03	CCDC85B
-1,966	1,90E-02	CCDC85C
-2,155	1,45E-02	CCDC88C
-2,087	3,72E-03	CCDC89
-2,203	2,84E-02	CCDC90A
2,361	1,89E-02	CCDC90B
2,177	1,09E-02	CCDC91
-1,614	2,09E-02	Ccdc92
6,635	8,60E-03	CCDC92
-1,762	3,19E-03	CCDC93
-2,694	2,98E-02	CCDC96
1,527	1,14E-03	CCDC97
-1,961	5,98E-03	CCHCR1
-2,620	2,25E-02	CCKBR
-1,726	1,34E-02	CCL11
3,418	1,78E-02	CCL13
-2,452	1,17E-02	CCL17
1,703	1,93E-02	CCL20
3,745	4,26E-03	CCL20
-3,041	1,24E-02	CCL21
-1,625	1,76E-02	CCL22
3,344	1,70E-02	CCL24
-1,504	2,16E-02	Ccl26
-3,354	1,49E-03	CCL28
2,540	1,17E-02	CCL3L1/CCL3L3
12,653	1,80E-03	CCL5
-2,198	1,54E-03	CCNA2
-3,351	2,29E-02	CCNB1IP1
-1,979	8,18E-03	CCNC
-1,909	1,29E-03	CCNC
1,782	2,52E-02	CCNDBP1
-3,294	2,98E-02	CCNE2
2,819	1,06E-02	CCNG2
-3,158	9,12E-03	CCNJ
1,881	3,58E-03	CCNJ
2,759	2,60E-02	Ccnjl
-1,784	1,55E-02	CCNK
2,887	5,53E-03	CCNK
3,938	3,33E-03	CCNL1
2,052	4,03E-03	CCNL1
-1,701	8,86E-03	CCNL2
-2,110	1,67E-02	CCNY
-4,078	1,12E-03	CCP110
4,177	1,15E-04	CCPG1
-2,515	2,51E-02	CCR2
-3,145	1,14E-03	CCR5
-3,820	1,17E-03	CCR7
-3,375	1,42E-03	CCR8
4,273	2,34E-02	CCRL2
2,181	2,72E-03	CCRN4L
1,938	2,55E-02	CCS
2,676	2,57E-02	CCT6A
-1,561	2,71E-02	CCT6B
2,430	2,59E-02	CCT7
-1,805	2,65E-02	CCT8L2/LOC155100
-2,166	1,54E-02	Ccz1
-2,579	1,52E-02	CD101
2,111	1,44E-03	CD14
-2,086	2,44E-02	CD160
-2,292	6,86E-03	CD163
-2,733	2,33E-02	Cd163l1
-2,695	2,59E-02	Cd163l1
3,727	1,98E-02	CD164
-2,790	2,28E-03	CD177
-4,376	2,78E-02	CD180
-1,780	9,87E-03	CD19
2,308	1,04E-02	CD1D
-3,949	1,27E-02	CD2
3,122	2,38E-03	CD200
2,961	2,03E-02	CD200
-2,927	2,86E-02	CD209
-2,424	4,46E-03	Cd209b
-3,686	3,51E-04	Cd209e
-3,343	6,03E-03	CD226
-2,725	2,27E-02	CD244
-2,964	3,30E-02	CD244
-3,836	8,50E-03	CD244
2,412	2,73E-02	CD276
-3,657	7,42E-03	CD300E
-3,255	1,02E-02	Cd300le-ps1
-2,747	4,32E-03	CD300LG
5,026	4,68E-03	CD302
3,171	9,10E-03	CD320
-2,490	9,97E-06	CD36
-4,536	3,03E-02	CD36
-2,934	3,18E-04	CD37
-3,226	1,11E-02	CD38
-2,696	4,92E-03	CD3G
-1,859	2,04E-02	CD4
-2,321	8,03E-03	CD40
-3,868	1,78E-03	CD40LG
-4,370	5,24E-03	CD44 (includes EG:100330801)
-3,611	8,39E-03	CD44 (includes EG:100330801)
2,638	5,94E-03	CD47
3,469	9,28E-03	CD47
-4,036	4,90E-03	CD5
-2,319	3,53E-03	CD52
-2,567	2,41E-02	CD55
[truncated: 11,640 more rows]
